# Supplementary material for: Phenotypic characterization of carbapenem non-susceptible gram-negative bacilli isolated from clinical specimens
Source: PLoS One. 2021 Dec 2;16(12):e0256556. doi: 10.1371/journal.pone.0256556 (PMC8638961; doi:10.1371/journal.pone.0256556)
Supplement: S1 Data — (XLSX) [file pone.0256556.s001.xlsx]

## Sheet: Supporting inf MDR
Sex	Age	Patient type	Health facilities	Department	Ward types	Specimen number	Specimen types	Organisms	Clinical diagnosis	Antibiotics taken	MDR	Catheterization/Ventilation	Amikacin_ND30	Augmentin_ND20	Ampicillin_ND10	Cefazolin_ND30	Cefepime_ND30	Cefotaxime_ND30	Ceftriaxone_ND30	Cefuroxime_ND30	Ciprofloxacin_ND5	Gentamycin_ND10	Imipenem_ND10	Meropenem_ND10	Nalidixic acid_ND30	Nitrofurantoin_ND300	Piperacillin/Tazobactam_ND100	Tetracyclines_ND30	Tobramycin_ND10	Trimethoprim / Sulfamethoxazole	Ceftazidime_ND30
Female	25	Adult	Aabet Hospital	icu	eme	20013056432	ur	K.pneumoniae		Not started	Positive	yes		14		6	6			6				20			18		6	6
Female	25	Adult	Aabet Hospital	icu	eme	20013056432	ur	Acinetobacter species		ceftriaxone	Positive	yes	22				10										12		11	25
Male	30	Adult	Police Hospital	sur	in	20010047459	ps	Acinetobacter species		CRO,metronidazole,cloxacillin	Positive	No					R		R		S	R	S							S
Female	40	Adult	Alert Hospital	out	out	20013047765	ur	E.coli		norflo,cipro,flucloxacillin	Negative	No	25			6				6				27		23			17	6
Female	20	Adult	Police Hospital	oth	in	20014056680	ur	E.coli		CRO,Metronidazole	Negative	No		13		6	18				6			25		21	24			6
Female	39	Adult	Police Hospital	icu	eme	20009056075	ta	K.pneumoniae		Not started	Positive	No	25	16	6	6	S			6	6	23		25			26			25	20
Male	20	Adult	Aabet Hospital	icu	ICU	19338041930	bl	Acinetobacter species		vancomycin	Positive	No	24	12		6		6			6	8	26	25			26			6	6
Male	34	Adult	Alert Hospital	eme	in	19344042847	bl	Acinetobacter species		CRO	Negative	No	21				13				6	6	30				13				6
Female	1	Pediatrics	Ras Desta Hospital	icu	eme	19347051296	bl	Acinetobacter species		ampicillin,gentamycin	Positive	No	23	10		6	17				14	11	30				20			6	6
Male	24	Adult	Aabet Hospital	eme	eme	19304055657	bl	Acinetobacter species		Not started	Positive	No									6	6		24			20		6	20	6
Female	42	Adult	Aabet Hospital	eme	eme	19311047421	bl	Acinetobacter species		CEFTAZIDIME,VANCOMYCIN	Positive	No	17						R		R			24			I		R	20	R
Male	5	Pediatrics	Armed force Hospital	icu	ICU	19311057218	pf	E.coli		VAN	Positive	No	18	6	6					6	6	6		29			14		6	6	6
Male	5	Pediatrics	Aabet Hospital	icu	ICU	19311057218	pf	K.ozaenae		CAZ,VANCOMYCIN,METRONIDAZOLE	Negative	No	21	6						6		6		28			19		12	6	6
Male	54	Adult	Police Hospital	out	out	19354044486	em	Acinetobacter species		AMPICILLIN	Negative	No	26								22	26	24				32		24		26
Male	28	Adult	meneilik II Hospital	out	out	19343050333	em	K.oxytoca		cipro	Negative	No	26	25		21		31		26	35	27	32				31			30	31
Male	14	Pediatrics	Aabet Hospital	ped	in	19346043279	ps	E.coli		CRO	Negative	No	26	12	6		17			6	22	25	31				26			6	13
Male	20	Adult	Aabet Hospital	icu	ICU	19339042051	ta	P.mirabilis		VAN,CAZ	Negative	No	21	24	6	10		13		6	18	26	25				34			6	10
Female	52	Adult	Alert Hospital	out	out	19339053351	em	K.pneumoniae		cipro, augmentin	Negative	No		25		27		33		24	27	29	30	30			28			24	28
Female	38	Adult	Saint Peter Hospital	oth	in	19339042070	ta	K.pneumoniae		Not started	Negative	yes	26	6		6		6		6	18	8	30					6		6	10
Female	38	Adult	Saint Peter Hospital	oth	in	19339042070	ta	M.morganii		Not started	Negative	yes	29	11	6			35		22	19	27	29				31			6	32
Female	38	Adult	Saint Peter Hospital	oth	in	19339042070	ta	P.aeruginosa		Not started	Negative	yes	21								28	17	28				22				21
Female	27	Adult	meneilik II Hospital	out	out	19316058544	eo	Acinetobacter species		cipro,augmentin	Negative	No							I		S	S		30			S		S	S	S
Male	45	Adult	Alem Tena Higher Clinic	out	out	19358053041	ur	K.pneumoniae		CIP,SIX,AMC	Negative	No	20	10							6		33			26	22			6	8
Female	30	Adult	Aabet Hospital	unk	eme	19358045093	ta	P.mirabilis		Not started	Positive	No	20				16				18		29				32			6	6
Female	30	Adult	Aabet Hospital	unk	ICU	19358045093	ta	K.pneumoniae		CAZ,VANCOMYCIN, CIP	Negative	No	S			S	R		R		S	R		S						R
Male	2	Pediatrics	meneilik II Hospital	out	out	19360053754	eo	P.aeruginosa		CIP	Negative	No	20				25				15	14		30					20		26
Male	45	Adult	Aabet Hospital	oth	in	19360045480	ur	P.aeruginosa	FRACTURE	CRO	Negative	YES	20				21				26	15		28		6	17		17		15
Female	60	Adult	Police Hospital	unk	unk	19361053859	ur	K.pneumoniae	RECURRENT UTI	SXT,NORFLOXACIN	Negative	No		23		24	30				30			29		8	28		20	6	28
Female	60	Adult	Alem Tena Higher Clinic	out	out	19360053685	ur	E.coli	RECURRENT UTI	FOSFOMYCIN	Negative	No	21	14	6	6	17			6	21	10		32		21	23		16	6	13
Female	3	Pediatrics	Aabet Hospital			19361045644	ur	E.coli	RECURRENT UTI	CRO	Negative	No	26	24	21		32			23	28	24				25	30		23	6	29
Female	40	Adult	Ras Desta Hospital	unk	unk	19359045264	sp	K.pneumoniae	recurrent pneumonia	Not started	Negative	No	S				S		S		S	S		S					S	S
Male	9m	Pediatrics	Saint Paul Hospital	ped	in	19360045601	ta	Acinetobacter species	pyogenic meningitis, pneumonia	MEM,VANCOMYCIN	Negative	No	24				20				26			28			25		24	30	8
Male	9m	Pediatrics	Saint Paul Hospital	ped	in	19360045601	ta	P.aeruginosa	mengitis,pneumonia,ventilated.	MEM,vancomycin	Negative	No	20				27				28			6			25		6		18
Male	50	Adult	Police Hospital	unk	unk	19361053947	ps	K.pneumoniae	bed sore	amc,caz,vancomycin,metronidazo	Positive	No	26	7			6			6	6	6		20			12		12	6	6
Female	10d	Neonate	Ras Desta Hospital	icu	eme	19343050328	bl	K.pneumoniae	EoNS,PRETERM	AMP,CTX	Positive	No	26	17		6		6				18	29				24			6	14
Female	10d	Neonate	Ras Desta Hospital	icu	ICU	19343050328	bl	P.aeruginosa	EONS,PRETERM	Not started	Positive	No	21								22	16	31				27				25
Female	1d	Neonate	Ras Desta Hospital	icu	eme	19353044403	bl	K.pneumoniae	EONS	Not started	Positive	No	S				R		R			R		S					R	R
Male	14d	Neonate	Ras Desta Hospital	icu	ICU	19330051538	bl	Acinetobacter species	LONS,NBW,AGA	AMP,GEN	Negative	No	20	10				10				6		27			21			6	14
Male	10	Pediatrics	Aabet Hospital	eme	eme	19336041426	bl	K.pneumoniae	Aspiration pneumonia,HAI	CAZ,VANCOMYCIN,METRONIDAZOLE	Positive	yes	17	10		6		6			16	6	28				20			6	10
Male	49	Adult	Aabet Hospital	icu	ICU	19338041864	bl	Acinetobacter species	HAI,BILATERAL HEMOTHORAX,TBI	Not started	Positive	yes		13				6			15	6	27	26			21			6
Female	35	Adult	Aabet Hospital	BU	eme	20001046491	ur	K.pneumoniae	BURN EPILEPSY	Not started	Positive	yes					15				6			29		15			8	6
Female	35	Adult	Aabet Hospital	BU	eme	20001046491	ur	E.coli	BURN EPILEPSY	Not started	Negative	No				6	17				24			30		23			21
Female	45	Adult	Police Hospital	out	out	20006055438	ur	E.coli	RECURRENT UTI	NORFLOXACIN	Negative	No	23		6	6		6					33			12	22		10	6	15
Male	33	Adult	Ras Desta Hospital	icu	eme	20006055437	ur	K.pneumoniae	ASPIRATION PNEUMPNIA,HAP	CAZ,VANCOMYCIN	Positive	yes	26	19		6				6	26		32			15	27		25	6	22
Male	46	Adult	Aabet Hospital	out	out	20006055453	ur	E.coli	COMPLICATED UTI	SXT	Negative	No	23	10	6	6				6	6		32			22	23		10	6	17
Female	32	Adult	Aabet Hospital	icu	ICU	20001046489	ur	Acinetobacter species	RECURRENT UTI	CIP	Negative	YES	25			6	8				6	12		30		6				6	6
Male	5	Pediatrics	Aabet Hospital	icu	ICU	20002046681	ur	M.morganii	SEVERE TBI	Not started	Positive	yes		12		6	30			6				30			30		22	6
Male	68	Adult	Aabet Hospital	unk	ICU	20002046680	ur	E.coli	TZDM,WOUND FOCUS	CRO,METRONIDAZOLE	Positive	No	S	R	R	R	8		R	6	R	S		S		32	24		25	R
Male	2	Pediatrics	Saint Peter Hospital	icu	eme	20001046596	bl	E.coli	SEPSIS	Not started	Positive	No	S	7		6	R		R	6		R	S	S					8
Male	40	Adult	Aabet Hospital	unk	unk	20001046490	bl	Acinetobacter species	SEVERE TBI,ASPIRATE PNEUMONIA	CAZ,VANCOMYCIN	Positive	yes	S				R		R	6	6	R		S			8		20	R
Female	30	Adult	Aabet Hospital	out	out	20002055033	ps	E.coli	SURGICAL WOUND DISCHARGE	CLOXACILLIN	Negative	No		6	R	R	R		R	6	R	R	S						13	6	R
Male	5d	Neonate	Ras Desta Hospital	icu	ICU	19323050236	bl	Acinetobacter species	PRETERM,NBW,AGA	Not started	Positive	No	24	12				10			17	12		30			22		11	6
Female	55	Adult	Aabet Hospital	out	out	20016057209	ur	E.coli	recurrent uti	cip,cro	Negative	No	29	23		26	37			25	28			28		26	28		25	29
Male	30	Adult	Aabet Hospital	out	out	20016043144	ps	E.coli	implant infection	Not started	Negative	No	25	12			23				6			28			24		17	6	18
Female	9	Pediatrics	Aabet Hospital	unk	unk	19151052969	ur	E.coli		CRO,AZM	Negative	No	26	18			20	8			23	25		32		26		6		6
Female	38	Adult	Saint Peter Hospital	icu	eme	19130040513	ur	Acinetobacter species	SEPSIS OF UNKON FOCUS	FEP,VAN	Positive	No					6				6	6		6		6	6		6	6	6
Male	48	Adult	Aabet Hospital	icu	eme	19130040509	ur	E.coli	HOSPITAL ACQUIRED SEPSIS	CAZ,VAN	Positive	yes			6						6			29		27	22		6
Male	22	Adult	Aabet Hospital	icu	ICU	19136050074	ur	P.aeruginosa	CAUTI,DISCHARGE FROM URINE CAT	CIP	Positive	YES					16				6	21		27			21				24
Male	22	Adult	Aabet Hospital	icu	eme	19136050074	ur	E.coli	CAUTI,DISCHARGE FRO URINE CATH	Not started	Positive	YES		13	6		16			6	6	21		23		26	20			6
Female	6	Pediatrics	Aabet Hospital	unk	unk	19139050721	ur	E.coli	RUTI	Not started	Negative	No	18	19			30	28			27	6		28		22	25			6	26
Female	37	Adult	Police Hospital	unk	unk	19137050337	ur	E.coli	RUTI	CIP	Negative	No	20	20	6		32	31			6	20		32	6	21			17	6	26
Female	33	Adult	Amin Hospital	out	out	19052052053	ur	E.coli	PYLELONEPHRITIS,CHOLECYSTITIS	MTZ,CXM	Negative	No	S	R		R	R		6	6	6	S		32	6	26	21		7	6	R
Female	42	Adult	Saint Peter Hospital	unk	in	19093050148	ur	Acinetobacter species	HAI	FEP,VAN	Positive	yes	6				6	6			6	6		6		6	6	6	6	6
Female	25	Adult	Aabet Hospital	unk	unk	19100045083	ur	E.coli	UTI,HEMORRHAGIC CONFUSION	CRO	Negative	No		S	R	R	R		R		R	S		S		S	S	R		R
Male	24	Adult	Aabet Hospital	icu	ICU	19094050401	ur	K.pneumoniae	HAP	Not started	Positive	yes		R	R	R	R		R	R	R	R				R			R	R	R
Male	24	Adult	Aabet Hospital	icu	ICU	19094050401	ur	P.mirabilis	HAP	CIP	Positive	yes		R	R	R	R		R	R	R	R	I			R			I	R	R
Male	30	Adult	meneilik II Hospital	unk	unk	19105051003	ur	E.coli	RUTI	NOR,CIP	Negative	No		19	6		28	30			27	22		31		23	25	6	20	6
Female	35	Adult	Ras Desta Hospital	unk	unk	09114053072	ur	E.coli	CHRONIC UTI	Not started	Negative	No	20		6		6				6	6		27		21	14			6
Male	30	Adult	Aabet Hospital	unk	unk	19113040021	ur	Acinetobacter species	SEVERE TBI,HAP	Not started	Positive	yes	20				8				6	6		6		6	8			6
Female	55	Adult	meneilik II Hospital	unk	unk	19112052735	ur	E.coli	UROSEPSIS,ACUTE PYELONEPHRITIS	CRO,CIP	Negative	No	22	22	6		30	30			12	20		32		21	26	6		6
Female	2	Pediatrics	Police Hospital	unk	unk	19102050550	ur	E.coli	RUTI	CRO,CIP	Negative	No	21	20	6	S	31	29		S	34	19		30		22	26	6	18	29	S
Female	54	Adult	Police Hospital	out	out	19092053130	ur	E.coli	RUTI	Not started	Negative	No	S		R	S	S		S		S	S		S		S	S		S	R
Male	65	Adult	Ras Desta Hospital	icu	ICU	19064054539	ur	P.mirabilis	HAP.RUTI,ASPIRATE PNEUMONIA	FEP,VAN,MTZ	Positive	No		R		R	R		R		R	R	R	R			R			R
Female	12	Pediatrics	Aabet Hospital	icu	eme	19063043336	ur	E.coli	HAI,UTI	Not started	Positive	No						6			6	S		R	6	I	R		10	R
Female	12	Pediatrics	Aabet Hospital	icu	ICU	19063043336	ur	P.aeruginosa	HAI,UTI	MEM	Negative	No					R				S	S	I	S		R	R
Female	52	Adult	Aabet Hospital	out	out	19079050728	ur	E.coli	RUTI	CRO,MTZ	Negative	No	12	12	6		28	10			6	60		30		23	20			6
Female	27	Adult	Alert Hospital	unk	unk	19081051216	ur	E.coli	RUTI	CIP	Negative	No	20				21	8			20	18		27		19	23	6		6
Female	17	Pediatrics	Aabet Hospital	icu	ICU	19080050997	ur	E.coli	SEPSIS	CIP	Positive	No		12	6			6			6	20		29		24	19	6		6
Female	30	Adult	Aabet Hospital	icu	ICU	19078050590	ur	E.coli	UROSEPSIS	CAZ,CIP,VAN	Positive	yes	20		6		17	6			6			30		19	21		20	6
Female	52	Adult	Aabet Hospital	icu	ICU	19078050588	ur	P.mirabilis	CATHETER A UTI	CIP	Negative	YES	14	24	6						12			30		14	33		10	6
Female	52	Adult	Aabet Hospital	icu	eme	19078050588	ur	E.coli	catheter A UTI	Not started	Positive	YES	19	13	6			6			6			26		18	14	6	8	6
Female	30	Adult	Saint Peter Hospital	icu	ICU	19080042855	ur	E.coli	SEPSIS,CHEST FOCUS	FEP,VAN,MTZ	Positive	No		6	6			6			6	20		30			14	6		6
Male	40	Adult	Aabet Hospital	eme	eme	19085051823	ur	Acinetobacter species	UTI	Not started	Positive	No	22				11	6			6	18		16	6		12			6
Male	38	Adult	Ras Desta Hospital	unk	in	19058053305	ur	E.coli	HAI,SEPSIS,BEDSORE,CEREBRAISCH	VAN,AMC,CAZ,CIP	Negative	No							6	6				31	6	24			6	6
Male	65	Adult	meneilik II Hospital	out	out	19057052934	ur	E.coli	RUTI	CIP	Negative	No							26	6	36			33	26	26	26		20	28
Male	65	Adult	Ringroad clinic	out	out	19057052934	ur	E.coli	RUTI	CRO	Negative	No							6	6	6			31	6	30	21		22	10
Female	55	Adult	Alem Tena Higher Clinic	out	out	19053041975	ur	E.coli	RUTI	NOR	Negative	No							26	13	25			36	6	27	25		23	6
Male	62	Adult	Saint Peter Hospital	med	in	19101040237	ur	Acinetobacter species	UROSEPSIS	FEP	Negative	No	23				6	6			23	10		23			11	22		14
Female	31	Adult	Aabet Hospital	icu	eme	19050041378	ur	Acinetobacter species	RUTI	Not started	Positive	No							R	6	6	R		6	6	6	R		R	R	R
Female	62	Adult	Ras Desta Hospital	med	ICU	19052052051	ur	Acinetobacter species	PYELONEPHRITIS,CAP	CRO,CIP	Positive	yes	S	R		R	R		6	6	R	S		10	6	7	6		11	6	R
Female	75	Adult	Selam Health center	out	out	19042052169	ur	E.coli	RUTI	CRO	Negative	No						6		6	7			29	6	24	6		23	6
Female	40	Adult	Selam Health center	out	out	19039051734	ur	E.coli	PYELONEPHRITIS	CRO,AMC,CIP	Negative	No								6	6			34		6			10	6
Male	65	Adult	Tikur Anbessa Hospital	out	out	19037051117	ur	E.coli	RUTI	CEFIXIMDE	Negative	No					31		29	18	27			32		25			22	26
Male	19	Adult	Aabet Hospital	icu	ICU	19060053962	ur	E.coli	SEPSIS	CRO,MTZ	Positive	YES							6		6			30	6	21	8		8	6
Female	22	Adult	Aabet Hospital	icu	ICU	19073041460	ur	E.coli	RUTI	CIP	Positive	No						6			6			30		24	20		6	6
Male	65	Adult	Aabet Hospital	icu	ICU	19065054829	ur	P.mirabilis	HAI,HYDROCEPHALUSNO	CAZ,VAN	Negative	No									23			32	6		30		10	6
Male	26	Adult	Aabet Hospital	icu	eme	19043040211	ur	Acinetobacter species	HAP	CAZ,VAN	Positive	yes							6		21			15	15	6	15		15	6
Male	65	Adult	Hidase Health center	out	out	19023054563	ur	E.coli	CHRONIC CYSTITIS	MEM	Negative	No					13		6	6	6			29		24			15
Male	91	Adult	Aabet Hospital	out	out	19067055245	ur	E.coli	RUTI	NOR,SXT,AUG	Negative	No							6		6			31	6	25	25		21	6
Female	47	Adult	Aynalem Primary Hospital	out	out	19018053898	ur	E.coli	RUTI	CAZ	Negative	No	S	S		S	29		30	20	S			32	21	24			25	6	S
Male	25	Adult	Aabet Hospital	eme	eme	19018042118	ur	Acinetobacter species	HEMOTHORAX	Not started	Positive	yes					6		6					20					10	6
Female	35	Adult	Police Hospital	out	out	19017053570	ur	E.coli	RUTI	NOR,CRO,AMC,CIP	Negative	No	S	S		S	32		32	22	R			32	6	24	S		24	S	S
Male	45	Adult	Aabet Hospital	icu	ICU	19001041732	ur	K.pneumoniae	HAI,RUTI	CAZ,VAN	Positive	No					6		6	6	28			31	25	12			14	6
Male	60	Adult	Aabet Hospital	icu	eme	19011051909	ur	E.coli	SEPSIS,RUTI	MTZ	Positive	yes					18		6	6	26			32		25			23	6
Male	73	Adult	Aabet Hospital	icu	eme	19008051156	ur	K.pneumoniae	SEVERE TBI,UTI	CAZ,VAN	Positive	yes					6		6		6			32	6	23			20	6
Male	60	Adult	Alem Tena Higher Clinic	out	out	19009051286	ur	K.pneumoniae	RUTI	CIP	Negative	No					26		23	14	6			29	6	26			13	21
Female	30	Adult	Aabet Hospital	out	out	19057052953	ur	E.coli	UTI	NOR	Negative	No							27	25	35			32		27	26		20	6
Female	52	Adult	Aabet Hospital	icu	ICU	19053041985	ur	K.pneumoniae	ASPIRATION PNEUMONIA,RUTI	MTZ,CRO	Positive	YES							6	6	6			22	6	6	13		13	6
Female	35	Adult	Aabet Hospital	icu	ICU	19044040485	ur	Acinetobacter species	UTI	CIP	Positive	No							6		6	S		6	6	6	6		13	6	R
Female	52	Adult	Aabet Hospital	out	out	19046050747	ur	M.morganii	RUTI	NOR	Negative	No	S				S		10		6			29	6		24		16	6	S
Male	67	Adult	Aabet Hospital	icu	ICU	19136050068	ur	E.coli	UTI,TBI	CIP	Positive	No	19	13	6		6	6			6	20		32		29	19		20	6	6
Female	62	Adult	Betazeta Hospital	out	out	19169055248	ur	P.aeruginosa	UTI	CAZ,MEM	Negative	No	22				18				31			32					21
Female	40	Adult	Police Hospital	out	out	19179050913	ur	E.coli	RUTI	VAN	Negative	No	20	20	6		31		S		6			33		25			10	6
Male	20	Adult	Police Hospital	unk	unk	19179050904	ur	E.coli	RUTI	NOR	Negative	No	19	17	6		10		R		6			30		23			17	6
Female	25	Adult	Aabet Hospital	icu	eme	19168055071	ur	P.mirabilis	SEPSIS OF CHEST FOCUS,RUTI	CAZ,VAN,CIP	Positive	yes	14		6		15		R		14			29					8	6
Female	19	Adult	Aabet Hospital	out	out	19162054141	ur	E.coli	RUTI,CYSTITIS	NOR	Negative	No	20	17	6		30		S		6			30		23			17	6
Male	25	Adult	Aabet Hospital	unk	unk	19175050061	ur	P.mirabilis	ASPIRATION PNEUMONIA	VAN,CAZ	Negative	No	13	22	6		13		R					28					8	6
Male	25	Adult	Aabet Hospital	unk	unk	19175050061	ur	Acinetobacter species	ASPIRATION PNEUMONIA,RUTI	CAZ,VAN	Positive	YES	6				6		R		6			6		6		8	6	6
Female	50	Adult	Saint Peter Hospital	out	out	19165054708	ur	K.pneumoniae	RUTI	NOR	Negative	No	20	19			29		S		6			29		24		6	15	16
Female	9m	Pediatrics	Saint Paul Hospital	unk	unk	19176050233	ur	E.coli	RUTI	CIP	Negative	No	18	20	6		30		S		27			29		22			15	6
Female	22	Adult	Saint Peter Hospital	unk	unk	19158053693	ur	E.coli	RUTI	NOR	Negative	No	22	26			30		S		32			35		28		23		30
Female	56	Adult	Saint Peter Hospital	unk	unk	19147052335	ur	E.coli	RUTI	NOR	Negative	No	18	15			18	6			6	6		33		21	24		6	6
Female	52	Adult	Police Hospital	out	out	19156053252	ur	E.coli	PYELONEPHRITIS,RUTI	CRO,CIP	Negative	No	6	18	6		34				21			32		23		6	19		10
Male	45	Adult	Aabet Hospital	icu	ICU	19150052719	ur	K.ozaenae	RUTI	CRO,VAN	Positive	No	24	8	6	R	R	R	R	R	S	22	R	14		R	6	R	S	R	R
Male	39	Adult	Ras Desta Hospital	out	out	19151052896	ur	K.pneumoniae	RUTI	CIP	Negative	No	22				31	29			28	20		30		17		20
Male	20	Adult	Aabet Hospital	eme	eme	19150052718	ur	Acinetobacter species	SEPSIS	CAZ,VAN	Negative	No	25				7			6	22	R	R	17		6			S	6
Female	38	Adult	Alem Tena Higher Clinic	out	out	19151052879	ur	E.coli	RUTI	SXT,CIP	Negative	No					33	30			31	20		32		24		6
Male	80	Adult	Aabet Hospital	eme	eme	19078050591	ur	P.aeruginosa		CIP	Negative	No	23				27				30			33			26		22
Male	50	Adult	Police Hospital	unk	unk	19218050542	ur	E.coli	RUTI	CRO	Negative	No					6				6			29		25		6	6	6
Male	40	Adult	Aabet Hospital	out	out	19219050753	ur	E.coli	RUTI	NOR,AMC,CRO	Negative	No					6		R	6	6			25		24		16	16	6
Female	53	Adult	Aabet Hospital	out	out	19219050737	ur	E.coli	RUTI	MEM	Negative	No					25		S	21	27			29		24		6	15	6
Male	32	Adult	Aabet Hospital	icu	ICU	19220051008	ur	K.ozaenae	RUTI	CZO.VAN	Positive	No	S	R			6			6	6			21		10	R	6	6	6
Female	69	Adult	Aabet Hospital	out	out	19216043371	ur	E.coli		CRO	Negative	No			R	S	S		S		S	S		S		S		R		S
Female	55	Adult	Haleluya Hospital	out	out	19261056454	ur	E.coli	RUTI	NOR	Negative	No			24	25		33		31		19		32		25	29	20		28
Male	70	Adult	Ras Desta Hospital	unk	unk	19248054648	ur	E.coli	CHRONIC CYSTITIS	CIP,VAN,CAZ,MTZ	Negative	No							S	21	31			30				6	17	6
Male	27	Adult	meneilik II Hospital	icu	ICU	19259055859	ur	E.cloacae	TB,HYPOXIC ENCEPHALITIS	CAZ,VAN	Negative	No		6	6			28		17	21	20		27			28	16		6	27
Male	53	Adult	Ras Desta Hospital	unk	unk	19260056094	ur	E.coli	RUTI	Not started	Negative	No			20	24		32		26	29	18		30		25		19		27
Female	60	Adult	Saint Peter Hospital	unk	unk	19254055583	ur	E.coli	RUTI	AZM	Negative	No	S				S				S		S	S		S	S		S	S	S
Male	21	Adult	Ras Desta Hospital	med	in	19254055571	ur	E.coli	TB MENINGITIS	CRO	Negative	No	S	R			R				R	S	S	S		S	I		S	R	R
Female	47	Adult	Aabet Hospital	eme	eme	19177042368	ur	E.coli	SEPTIC SHOCK,BEDSORE	CAZ,VAN,MTZ	Negative	No	18	8			6				6			29		19		6	6	6
Female	47	Adult	Aabet Hospital	eme	eme	19177042368	ur	K.pneumoniae	SEPTIC SHOCK,BEDSORE,RUTI	CAZ,VAN,MTZ	Positive	YES	19	13			9				6			27		19			9	6
Male	26	Adult	Aabet Hospital	eme	eme	19199051450	ur	K.pneumoniae	BRAIN INJURY,UTI	Not started	Positive	YES	18							6	14			29		17		6		6
Female	22	Adult	meneilik II Hospital	unk	unk	19204052015	ur	K.pneumoniae	LEFT OVARIAN CYSTS	Not started	Negative	No								24	27			29		21		19	19	25
Female	41	Adult	Ras Desta Hospital	unk	unk	19203051849	ur	E.coli	RUTI	CIP,AMC,SXT,	Negative	No	18		6					20	21			28		25			16	6
Female	33	Adult	Saint Peter Hospital	out	out	19275059207	ur	E.coli	RECURRENT PYELONEPHRITIS	CRO	Negative	No	18	15	6			6	6	6				30		24	25	6	16	6
Female	70	Adult	Saint Peter Hospital	out	out	19203051865	ur	E.coli	RUTI	NOR	Negative	No	18		6					6	6			30		25		6	16	6
Female	45	Adult	Police Hospital	out	out	19214050004	ur	E.coli	RUTI	AMC	Negative	No								24	6			29		25		6	7	6
Female	23	Adult	Police Hospital	unk	unk	19242053888	ur	E.coli	RUTI	Not started	Negative	No		16		S	25		S	20	30	S		26		23		17		30	24
Female	38	Adult	Kolfe health center	out	out	19234052839	ur	E.coli	ruti	Not started	Negative	No		S	R	R				R	R	S	S			S		R	S	S
Female	30	Adult	Saint Peter Hospital	out	out	19225051447	ur	E.coli	ruti	unknown	Negative	No							S	20	6			28		23		6	15	18
Male	74	Adult	Police Hospital	out	out	19225051470	ur	P.aeruginosa	RUTI	CRO	Negative	No									27			28					20
Male	50	Adult	Ras Desta Hospital			19226051776	ur	E.coli	RUTI	Not started	Negative	No		16		R	R		R	6		R	S	30		15		6	6	R	R
Male	11m	Pediatrics	Saint Peter Hospital	ped	in	19225040337	ur	E.coli	shunt infection	Not started	Negative	No							R	6	6			25		22		6	11	18
Male	68	Adult	Yikatit 12 Hospital	out	out	19225051500	ur	E.coli	ruti	Not started	Negative	No							R	6	6			29		23		6	17	6
Female	56	Adult	Aabet Hospital			19190050560	ur	E.coli	RUTI	AMC	Negative	No			6		11			6	6			30		6	22	6	6	6
Male	17	Adult	Aabet Hospital	icu	eme	19185040400	ur	E.coli	RUTI	CRO	Positive	No			6					6	6			30		25		6	6	6
Male	67	Adult	Aabet Hospital	out	out	19185040373	ur	E.coli	NO	Not started	Negative	No		S	6	R	R			R	R	S		30		25		6	20	6	R
Male	25	Adult	Aabet Hospital	eme	eme	19184050477	ur	E.cloacae	ACUTE EPIDIMYTITIS	CRO,VAN,POL	Negative	YES		6	6						19			28		15		6	10	6
Male	25	Adult	Aabet Hospital	eme	eme	19184050477	ur	K.ozaenae	ACUTE EPIDIDYMITIS	CRO,VAN,POL	Negative	YES		12	6						6			25		6		15	6	6
Female	1d	Neonate	Ras Desta Hospital	icu	ICU	19164054541	bl	E.coli	eons,preterm	AMP,GEN	Positive	No	21	14	6		17		R					29				6	15	6
Female	1d	Neonate	Ras Desta Hospital	icu	ICU	19157053523	bl	K.pneumoniae	RUTI	PEN	Positive	No	22				28		6		27			30					15	21
Female	2d	Neonate	Ras Desta Hospital	icu	ICU	19157053522	bl	K.pneumoniae	LBW,EONS,PRETERM	AMP,GEN	Negative	No	18				15				23			26			6		12	6
Male	1d	Neonate	Ras Desta Hospital	icu	ICU	19151052931	bl	K.pneumoniae	EONS,PRETERM	CRO,CIP	Positive	No	20	13			15	6			31	6		29					11	6	8
Male	48	Adult	Aabet Hospital	icu	eme	19128040421	bl	E.coli	HAI,RUTI	CRO,CIP	Positive	yes		11	6						6			30			21		6	6
Female	2m	Pediatrics	Saint Paul Hospital	ped	in	19091053067	bl	Acinetobacter species	COMMA,PYOGENIC MENINGITIS	CIP	Positive	YES							R		R	I		R			R		S	R	R
Male	1d	Neonate	Ras Desta Hospital	icu	eme	19088052819	bl	K.pneumoniae	EONS,PRETERM	AMP,GEN	Positive	No	S			R	R		R		S	R		S					I	R
Male	70	Adult	Police Hospital	unk	unk	19079042657	bl	E.coli	DIABETIC	FEP	Negative	No	21		6		10					22		30		28	22	6		6
Female	5d	Neonate	Ras Desta Hospital	icu	ICU	19081043089	bl	E.coli	PRETERM	AMP,CTX	Positive	No	22	6	6			23			27			32		23	24			6
Female	24	Adult	Saint Peter Hospital	icu	ICU	19073051091	bl	K.pneumoniae	HAI	CRO,MTZ	Positive	No						6			6			23			15		12
Male	2d	Neonate	Ras Desta Hospital	icu	ICU	19283051207	bl	P.aeruginosa	EONS,PRETERM,AGA,NBW	AMP,GEN	Negative	No	20								30	15		27
Male	1d	Neonate	Ras Desta Hospital	icu	ICU	19274059087	bl	P.aeruginosa	EONS,NBW	AMP,GEN	Negative	No									22			33			29		22		25
Male	17	Pediatrics	Aabet Hospital	icu	ICU	19184050006	bl	E.coli	DEDSORE,SEPSIS,RUTI	CAZ,VAN	Positive	YES					17							28			25		11	6
Male	1d	Neonate	Ras Desta Hospital	icu	ICU	19162054215	bl	K.oxytoca	EONS	AMP,GEN	Negative	No	20	14			16		R					27				6		6
Male	1d	Neonate	Ras Desta Hospital	icu	ICU	19178050757	bl	K.pneumoniae	EONS	AMP,CTX	Positive	No	21	12			15		R		27			29					6	6
Male	1d	Neonate	Ras Desta Hospital	icu	ICU	19206052494	bl	P.aeruginosa	preterm	AMP,GEN	Positive	No	20								24			35			29		20
Female	1d	Neonate	Ras Desta Hospital	icu	ICU	19200051692	bl	K.pneumoniae	PRETERM	AMP,GEN	Positive	No		R		R	R			R		R		S			I			R
Male	2d	Neonate	Ras Desta Hospital	icu	ICU	19199051448	bl	K.pneumoniae	EONS,PRETERM	AMP,GEN	Positive	No		R		R	R			R		R		S			I			R
Male	2d	Neonate	Ras Desta Hospital	icu	ICU	19206052495	bl	K.pneumoniae	PRETERM	AMP,GEN	Positive	No	21							6	27			28					12	6
Female	2d	Neonate	Ras Desta Hospital	icu	ICU	19226051946	bl	E.cloacae	EONS	AMP,GEN	Positive	No		R		R	R		R			R	8	30					R	R	R
Male	3d	Neonate	Ras Desta Hospital	icu	ICU	19203051886	bl	K.pneumoniae	AGA,PRETERM,LBW	AMP,GEN	Positive	No	S	R		R	R		R		30	R		28			I		12	6
Male	1d	Neonate	Ras Desta Hospital	icu	ICU	19241053796	bl	K.pneumoniae	EONS,PRETERM	AMP,GEN	Positive	No		R					R			R		25			R		11	6	R
Male	2d	Neonate	Ras Desta Hospital	icu	ICU	19238053326	bl	K.pneumoniae	EONS,LBW,AGA	AMP,GEN	Positive	No		R					R			R		29					12	6	11
Male	25d	Neonate	Saint Peter Hospital	icu	ICU	19240053593	bl	K.pneumoniae	HAI	VAN,CAZ	Positive	YES		R					R			S					R		R	S	R
Male	2d	Neonate	Ras Desta Hospital	icu	ICU	19154040013	bl	E.coli		AMP,GEN	Positive	No	17	14	6		18		R					31				6	6	6
Male	28	Adult	Aabet Hospital	icu	ICU	19191040035	bl	Acinetobacter species	SEPSI,RUTI	VAN,CAZ	Positive	No	6							6	6			6			6	6	6	6
Female	20	Adult	Aabet Hospital	icu	ICU	19106051425	bl	Acinetobacter species	SEPSIS OF CHEST FOCUS	CAZ,VAN,MTZ	Positive	YES							R		R	S	S						S	S	R
Male	70	Adult	Aabet Hospital	icu	ICU	19112052671	bl	Acinetobacter species	TYPE 2 DIABTES,RUTI	MEM,VAN	Positive	YES	6				6	6			6	6		6			6			12
Male	1d	Neonate	Ras Desta Hospital	icu	ICU	19120040911	bl	K.pneumoniae	AGA,EONS,LBW,PRETERM	AMP,GEN	Positive	No	24	16			16							29			20		14
Male	2d	Neonate	Ras Desta Hospital	icu	ICU	19094050605	bl	K.ozaenae	LBW,PRETERM	AMP,GEN	Negative	No	22	14			13	6				6		28			18		12	6
Female	3d	Neonate	Ras Desta Hospital	icu	ICU	19091053032	bl	K.pneumoniae	RUTI	AMP,GEN	Positive	No				R	R		R			R		S			I		8	R
Male	1d	Neonate	Ras Desta Hospital	icu	ICU	19091052984	bl	K.pneumoniae	RUTI	AMP,GEN	Positive	No	S	R			R		R			R		S			I		8	R
Male	1d	Neonate	Ras Desta Hospital	icu	ICU	19091052983	bl	P.aeruginosa	PRETERM,LBW,AGA	AMP,GEN	Negative	No	S				S					S		S			S		S		S
Male	3d	Neonate	Ras Desta Hospital	icu	ICU	19043050144	bl	K.pneumoniae	EONS	AMP,CTX	Positive	No							6					29			6		14	6
Female	1d	Neonate	Ras Desta Hospital	icu	ICU	19043050142	bl	K.pneumoniae	EONS	AMP,GEN	Positive	No						6						29			6		14	6
Female	4d	Neonate	Ras Desta Hospital	icu	ICU	19043050187	bl	K.pneumoniae	HAI	MEM,VAN	Positive	YES							6					28			6		14	6
Female	1d	Neonate	Ras Desta Hospital	icu	ICU	19030044120	bl	K.pneumoniae	EONS	AMP,GEN	Positive	No							6	6				31					20	6
Female	4d	Neonate	Ras Desta Hospital	icu	ICU	19039051968	bl	K.pneumoniae	EONS	AMP,GEN	Positive	No							6					29					14	6
Female	24d	Neonate	Ras Desta Hospital	icu	ICU	19049051388	bl	K.pneumoniae	LONS	AMP,GEN	Positive	No							6					29			23		13	6
Male	1d	Neonate	Ras Desta Hospital	icu	ICU	19039045576	bl	K.pneumoniae	PRETERM,EONS	AMP,GEN	Positive	No							6					27					18	6
Male	1	Pediatrics	Ras Desta Hospital	ped	ICU	19022054530	bl	K.pneumoniae	RUTI	AMP,CTX	Positive	No					6		6					28					18	6
Female	1d	Neonate	Ras Desta Hospital	icu	ICU	19021042274	bl	K.pneumoniae	EONS,AGA	AMP,GEN	Positive	No					6	6						28					18	6
Male	2d	Neonate	Ras Desta Hospital	icu	ICU	19028043774	bl	K.pneumoniae		AMP,GEN	Positive	No					6		6					31					17	6
Female	4d	Neonate	Ras Desta Hospital	icu	ICU	19067055419	bl	K.pneumoniae	lons	AMP,GEN	Positive	No							6					30			21		13	6
Female	3d	Neonate	Ras Desta Hospital	icu	ICU	19072050850	bl	K.pneumoniae	sepsis,RUTI	AMP,GEN	Positive	YES							6					30			24		6	6
Female	52	Adult	Aabet Hospital	icu	ICU	19064054540	bl	K.ozaenae	Aspirate pneumonia	MTZ,VAN,CAZ	Negative	No							6					14			6		6	6
Male	65	Adult	Aabet Hospital	icu	ICU	19065054830	bl	E.cloacae	HYDROCEPHALUS	CAZ,VAN	Positive	YES							6					10			6		6	26
Female	2d	Neonate	Ras Desta Hospital	icu	ICU	19066055023	bl	K.pneumoniae	EONS	AMP,GEN	Positive	No							6					30			19		14	6
Male	4d	Neonate	Ras Desta Hospital	icu	ICU	19029043928	bl	K.pneumoniae		AMP,GEN	Positive	No					10		6	6				28					18	6
Female	6d	Neonate	Ras Desta Hospital	icu	ICU	19015053028	bl	K.pneumoniae	SEPSIS,RUTI	AMP,GEN,CTX	Positive	YES					10		6					30					18	6
Female	2d	Neonate	Ras Desta Hospital	icu	ICU	19015041647	bl	K.pneumoniae	EONS	AMP,GEN	Positive	No					7		6					29					18	6
Female	9d	Neonate	Ras Desta Hospital	icu	ICU	19015052865	bl	K.pneumoniae	HAI	AMP,GEN,CTX	Positive	YES					10		6					30					18	6
Female	7d	Neonate	Ras Desta Hospital	icu	ICU	19023054601	bl	K.pneumoniae	EONS	CIP,CTX	Positive	No	S			R	R		R					30			R		17	6	R
Male	4d	Neonate	Ras Desta Hospital	icu	ICU	19003050625	bl	K.pneumoniae	EONS	AMP,CTX	Positive	No					9		6					31					19	6
Female	2d	Neonate	Ras Desta Hospital	icu	ICU	19003050540	bl	K.pneumoniae	EONS	AMP,CTX	Positive	No					9		6					30					18	6
Female	1d	Neonate	Ras Desta Hospital	icu	ICU	19010041148	bl	K.pneumoniae	EONS	AMP,GEN	Positive	No					9	6						29					19	6
Female	5d	Neonate	Ras Desta Hospital	icu	ICU	19010041133	bl	K.pneumoniae	HAI,RUTI	AMP,CTX	Positive	No					9	9						28					17	6
Female	1d	Neonate	Ras Desta Hospital	icu	ICU	19008051215	bl	K.pneumoniae	LBW,EONS	AMP,GEN	Positive	No					11		6					30					19	6
Male	1d	Neonate	Ras Desta Hospital	icu	ICU	19046050972	bl	K.pneumoniae	EONS	AMP,GEN	Positive	No							6					30			19		14	6
Female	1d	Neonate	Ras Desta Hospital	icu	ICU	19056042266	bl	K.pneumoniae	EONS	AMP,GEN	Positive	No							6					30			19		13	6
Female	1d	Neonate	Ras Desta Hospital	icu	ICU	19056052849	bl	K.pneumoniae	EONS	AMP,GEN	Positive	No							6					30			19		14	6
Female	1d	Neonate	Ras Desta Hospital	icu	ICU	19044050418	bl	K.pneumoniae	EONS	AMP,GEN	Positive	No							6					30			24		14	6
Female	4d	Neonate	Ras Desta Hospital	icu	ICU	19211042650	bl	K.pneumoniae	LBW	AMP,CTX	Positive	No				R	R		R	6		R		S			I		11	R
Female	16	Pediatrics	Aabet Hospital	icu	ICU	19259055958	bl	Acinetobacter species	HAI,RUTI	CAZ,VAN	Positive	YES						6				6		20			15			6	6
Male	1d	Neonate	Ras Desta Hospital	icu	ICU	19268040726	bl	E.coli	EONS	AMP,GEN	Positive	No	20	6				10				6		27			20		10	6	15
Male	1d	Neonate	Ras Desta Hospital	icu	ICU	19256055836	bl	P.aeruginosa	EONS	AMP,GEN	Positive	No												37					11		25
Male	15d	Neonate	Ras Desta Hospital	icu	ICU	19248054837	bl	K.pneumoniae	LONS	AMP,GEN	Positive	No					R		R					27				11		6	R
Female	4d	Neonate	Ras Desta Hospital	icu	ICU	19248054835	bl	K.pneumoniae	EONS,PRETERM	AMP,CTX	Positive	No						6		6									10	6
Female	1d	Neonate	Ras Desta Hospital	icu	ICU	19249054976	bl	P.aeruginosa		AMP,GEN	Positive	No												28					16		25
Male	24	Adult	Police Hospital	sur	in	19218050543	ps	K.pneumoniae	INFECTED WOUND,RUTI	CRO,MTZ	Positive	YES								6	22			28				6	14	18
Male	24	Adult	Police Hospital	sur	in	19218050543	ps	P.aeruginosa	INFECTED WOUND,RUTI	CRO,MTZ	Positive	YES					6				31			38					20
Female	26	Adult	Alert Hospital	unk	unk	19219050777	ps	E.coli	MYCETOMA	CEPHALEXIN	Negative	No								24	32			30				6		6
Female	26	Adult	Alert Hospital	unk	unk	19219050777	ps	P.mirabilis	MYCETOMA	CEPHALEXIN	Negative	No								25	30			27				6		18
Male	63	Adult	Aabet Hospital	ORP	in	19219043794	ps	Acinetobacter species	SUPERINFECTED	CRO	Positive	No						R			6			25					6	16
Male	28	Adult	Alert Hospital	unk	unk	19236053084	ps	K.oxytoca		MANY	Negative	No				S	S		S			S	S					S	S	S
Female	33	Adult	Saint Peter Hospital	icu	ICU	19260056252	ps	E.coli	BEDSORE,RUTI	CRO	Positive	YES			6	6		6		6	6	6		28				6		6	6
Female	33	Adult	Saint Peter Hospital	icu	ICU	19260056252	ps	Acinetobacter species	BEDSORE,RUTI	VAN	Positive	YES						6			6	6		8						6	6
Male	73	Adult	Ras Desta Hospital	unk	unk	19261056510	ps	E.coli	ABSCESS	CIP,SXTMTZ	Negative	No			26	27		33		25	28	20		30			30	20		29	28
Male	28	Adult	Ras Desta Hospital	sur	in	19246054280	ps	E.coli	PERITONITIS,SURGICAL SITE INFE	VAN,CAZ	Negative	No							R	6	6			28					6	6
Male	28	Adult	Ras Desta Hospital	sur	in	19246054280	ps	K.pneumoniae	PERITONITIS,SURGICAL SITE INFE	VAN,CAZ	Positive	YES							R	12	20			28					19	25
Male	46	Adult	Aabet Hospital	unk	unk	19170055495	ps	E.coli	WOUND SITE INFECTION	VAN,CAZ	Negative	No	17		6		6		R		6			27				6	8	6
Male	18	Pediatrics	Aabet Hospital	unk	unk	19168055070	ps	P.aeruginosa		Not started	Negative	No	23				19				29			6			15		22
Male	18	Pediatrics	Aabet Hospital	unk	unk	19168055070	ps	P.mirabilis		Not started	Negative	No	22		6		15							30			8		18	21
Female	55	Adult	Aabet Hospital	ORP	in	19178050665	ps	P.aeruginosa	ACUTE OSTEOMYELITIS	CRO,CLI	Negative	No	22				28				28			31			25		21
Male	24	Adult	Police Hospital	unk	unk	19158040481	ps	E.coli	WOUND DEHISCENCE	CRO,MTZ	Negative	No	17	19			25				26			27				6		15	24
Male	32	Adult	Aabet Hospital	unk	unk	19154053080	ps	P.aeruginosa	ABDOMINAL ABSCESS	VAN,CAZ	Negative	No					20				22	15		34							11
Male	32	Adult	Aabet Hospital	unk	unk	19154053080	ps	E.coli	ABDOMINAL ABSCESS	VAN,CAZ	Negative	No	22	6			6	6			25			13					13	6	6
Male	30	Adult	Aabet Hospital	sur	in	19150052850	ps	E.coli		CRO,MTZ	Negative	No	27	32	6		20	6			31	27		33							15
Male	30	Adult	Aabet Hospital	sur	in	19150052850	ps	Acinetobacter species		CRO,MTZ	Negative	No	20				20	6			6	6		26							6
Male	18	Pediatrics	Aabet Hospital	icu	ICU	19150052720	ps	K.pneumoniae	HAI,RUTI	MEM	Positive	YES	17				15	8			17	10		29						20
Male	18	Pediatrics	Aabet Hospital	icu	ICU	19150052720	ps	P.mirabilis		HAI	Negative	No	18		6		20	8			28	17		28
Male	50	Adult	Ras Desta Hospital	out	out	19143051699	ps	P.aeruginosa	INFECTED WOUND	CRO,CLO	Negative	No	20				31				6	22		30					19		33
Male	12	Pediatrics	Aabet Hospital	ORP	in	19141050969	ps	K.pneumoniae	RUTI	CRO	Positive	No	19	18			16		6		18	18		28			22			6
Male	18	Pediatrics	Aabet Hospital	unk	unk	19136050079	ps	P.mirabilis		CLO	Negative	No	13	25	6		16	10			17	13		33						6	6
Female	65	Adult	Saint Lukas Clinic	out	out	19123050223	ps	E.coli	INFECTED	SXT	Negative	No	20	14			31				6	20					22			6
Male	13	Pediatrics	Saint Paul Hospital	unk	unk	19123050505	ps	Acinetobacter species	RUT	CIP,CAZ,GEN,AMP,CHL,TZP	Positive	No	6				6				6	6		6			6	6		6
Female	25	Adult	Senay medium clinic	unk	unk	19128040291	ps	E.coli	PERIANAL ABSCESS	CLO	Negative	No	19	20	6		31				27	19		30			25		17	6
Female	25	Adult	Kolfe health center	unk	unk	19128040291	ps	K.pneumoniae	PERIANAL ABSCESS	CLO	Negative	No		24							30	20		29			26		18	27
Male	63	Adult	Aabet Hospital	unk	unk	19133052201	ps	E.cloacae	SOFT TISSUE INFECTION	CRO	Negative	No	S	R			S	S			S	S		S			R			S	R
Male	63	Adult	Aabet Hospital	unk	unk	19133052201	ps	E.coli	SOFT TISSUE INFECTION	CRO	Negative	No	S	S	R		R	R			S	S		S			S			R	R
Male	41	Adult	Aabet Hospital	unk	unk	19133052361	ps	E.coli	TRAUMATIC WOUND	CLO	Negative	No	R	R	R		R	R			28	6		17					6	22
Male	41	Adult	Aabet Hospital	unk	unk	19133052361	ps	K.pneumoniae	TRAUMATIC WOUND	CLO	Positive	YES	6	6			10				12	6		12			6		6	6	6
Male	17	Pediatrics	Aabet Hospital	unk	unk	19134052543	ps	Acinetobacter species		SXT	Negative	No		16							R	S		R			R		18		R
Male	36	Adult	Aabet Hospital	out	out	19136050225	ps	P.aeruginosa	INFECTED WOUND	AMC	Negative	No	25				20				27	19		25			19		22		14
Male	56	Adult	Aabet Hospital	out	out	19135040819	ps	K.pneumoniae	DIABTETIC	CIP	Negative	No	24	22			31	27			28	21		31			25		20	26	28
Male	18	Pediatrics	Aabet Hospital	unk	unk	19086052196	ps	Acinetobacter species		CRO	Negative	No	22				12	6			6	6		23			14			6
Male	52	Adult	Aabet Hospital	unk	unk	19077050402	ps	K.pneumoniae		CRO	Negative	No	24	31				24			25	20		32			22			17
Female	38	Adult	Aabet Hospital	unk	unk	19081051244	ps	Acinetobacter species	RUTI	CRO	Positive	No	10				6				6	6		25			30	6		6
Female	46	Adult	Aabet Hospital	ORP	in	19073041462	ps	E.coli		CRO,MTZ	Negative	No						8			6			32			22		16	6
Male	66	Adult	Ras Desta Hospital	unk	unk	19078050601	ta	E.coli		AMC,MTZ	Negative	No	16	16	6			6			6	26		28			15			21
Male	66	Adult	Ras Desta Hospital	unk	unk	19078050601	ta	K.pneumoniae		AMC,MTZ	Negative	No	20	10			6	15			6	6		25			15			23
Male	26	Adult	Aabet Hospital	ORP	in	19092050017	ps	Acinetobacter species	INFECTED WOUND	CRO	Positive	YES						R			R	R		S					I	R	R
Female	31	Adult	Aabet Hospital	icu	ICU	19052041810	ps	P.mirabilis	HAI,RUTI	MTZ,CAZ,VAN	Positive	No							11	10	18			31			31		8	6
Female	15	Pediatrics	Aabet Hospital	out	out	19093050293	ps	E.coli	CHRONIC OSTEOMYELITIS	CIP	Negative	No	19	15	6		11	6			6	6		28			22			27
Male	19	Adult	Saint Peter Hospital	icu	ICU	19052052211	ps	P.aeruginosa	INFECTED TRACHEOSTOMY	VAN,CAZ	Negative	No									26			35			28		19
Male	21	Adult	Aabet Hospital	out	out	19108051922	ps	K.pneumoniae	INFECTED INPLANT	Not started	Negative	No	24	17			17	6			13	6					19		11
Male	30	Adult	Aabet Hospital	ORP	in	19105051231	ps	K.ozaenae		CRO	Negative	No	22	6	6		18	6			11			29					9	6
Male	18	Pediatrics	Aabet Hospital	icu	ICU	19120040916	ps	E.coli	CHEST TUBE SITE INF,RUTI	MEM,VAN	Positive	YES	22	17			12				21	22		31			23	6		6
Male	18	Pediatrics	Aabet Hospital	icu	ICU	19120040916	ps	P.mirabilis	CHEST TUBE SITE INFECT,RUTI	MEM,VAN	Positive	YES	30	6			6				20	17		12			10	6		6
Male	30	Adult	Aabet Hospital	unk	unk	19114053172	ps	Acinetobacter species	RUTI	CRO	Positive	No	19				6				6			12					8	6
Female	35	Adult	kechene Health center	out	out	19093050187	ps	E.coli	WOUND INFECTION	Not started	Negative	No	20	14	6		18	6			19	6		30			22			6
Female	35	Adult	kechene Health center	out	out	19093050187	ps	E.coli	WOUND INFECTION	Not started	Negative	No	21	21	6		32	30			25	22		29			25			20
Male	25	Adult	Aabet Hospital	ORP	in	19053041987	ps	E.coli		CRO	Negative	No							6	6				32			21		9	6
Male	25	Adult	Aabet Hospital	ORP	in	19053041987	ps	P.aeruginosa		CRO	Negative	No												27			16		23
Male	26	Adult	Aabet Hospital	BU	eme	19032050420	ps	P.aeruginosa	WOUND INFECTION,RUTI	Not started	Positive	No					6				6			6			14		19
Male	24	Adult	Aabet Hospital	icu	ICU	19043050147	ps	Acinetobacter species	VENTILATED ASS PNEUMONIA,RUTI	VAN,MEM	Positive	YES							R		R	I		R			R		R	S	R
Male	24	Adult	Aabet Hospital	icu	ICU	19043050147	ps	P.aeruginosa	VENTILATOR ASS PNEUMONIA	VAN,MEM	Negative	No	S				S				S	S		R			S		S		S
Male	24	Adult	Aabet Hospital	icu	ICU	19043050147	ps	K.pneumoniae	VENTILATOR ASS PNEUMONIA,RUTI	VAN,MEM	Positive	YES	R			R	R		R		S	R		R			R		R		R
Male	62	Adult	Tsigereda clinic	out	in	19050041388	ps	E.coli	PNEUMONIA	VAN,CAZ,MTZ,CRO,AMC,CLO	Negative	No	S	R	R	R	R		R		S	S		S			I		S	R
Male	62	Adult	Tsigereda clinic	out	in	19050041388	ps	M.morganii	PNEUMONIA	CRO,MTZ,VAN,CAZ,AMC,CLO	Negative	No	S	R	R	R	S		R		R	R		R			R		R	R
Male	30	Adult	Aabet Hospital	ORP	in	19036044980	ps	K.pneumoniae	WOUND INFECTION	CIP	Negative	No					6		6	6	6			28					8	6
Male	30	Adult	Aabet Hospital	ORP	in	19036044980	ps	P.aeruginosa	WOUND INFECTION	CIP	Positive	No					6				15			32			18		20
Male	23	Adult	zewditu Hospital	out	out	19049051223	ps	K.pneumoniae		AMC,CTX	Negative	No							23	9	28			30			13		21	6
Male	23	Adult	zewditu Hospital	out	out	19049051223	ps	M.morganii		AMC,CTX	Negative	No							22	6	24			30			27		15	6
Female	85	Adult	Aabet Hospital	ORP	in	19017042039	ps	E.coli		Not started	Negative	No	16			R	6		6	6	R			30			R		16	6	R
Female	85	Adult	Aabet Hospital	ORP	in	19017042039	ps	Acinetobacter species		Not started	Negative	No	S						6					23			R		8	6	R
Male	40	Adult	Aabet Hospital	ORP	in	19025055202	ps	E.coli	WOUND INFECTION	CRO,MTZ	Negative	No					31		30	18	33			31					23	25
Female	3	Pediatrics	Ras Desta Hospital	out	out	20022057708	em	K.pneumoniae	chronic otitis media	AMC	Negative	No	24	23		22	30			21	28			28			24			14	24
Female	48	Adult	Saint Peter Hospital	out	out	20024044032	ur	E.coli	RUTI	CIP	Negative	No	26	14		19	35			20	6			32		24	25			6	27
Male	28	Adult	Aabet Hospital	icu	ICU	20022043694	bl	Acinetobacter species	FASCITIS	CAZ,VAN,MTZ	Positive	No									6			21			14		19		6
Male	18	Pediatrics	Aabet Hospital	NGY	in	20022057854	ps	E.cloacae	COMA	CRO,VAN,MTZ	Negative	No	27	6		6	16			6	17			31			20		16	6	6
Male	30	Adult	Aabet Hospital	ORP	in	19205052258	ps	E.coli	ORTHOPEDICS	CRO,CIP	Negative	No	17		6					6	6			29					6	6
Male	30	Adult	Aabet Hospital	ORP	in	19205052258	ps	E.coli	ORTHOPEDICS	CRO,CIP	Negative	No	18		6					6	6			28					6	6
Female	26	Adult	Aabet Hospital	ORP	in	19197050971	ps	Acinetobacter species	HAP	Not started	Negative	No	18								6			21			14			20
Female	20	Adult	Saint Paul Hospital	NGY	in	19213053692	ps	Acinetobacter species		CRO,VAN,MTZ	Positive	No							R		6			21			6	6	17	21
Female	38	Adult	Saint Paul Hospital	ORP	in	19227052054	ps	E.coli		CR	Negative	No							R	6	21			26					15	6
Female	58	Adult	Yikatit 12 Hospital			19239041409	ps	E.coli	CHRONIC OSTEOMYELITIS	CLI	Negative	No		R	R					24	28			29			R			6	28
Male	27	Adult	Aabet Hospital	BU	eme	19277059836	ps	E.cloacae		Not started	Positive	No	20	6		6		6		6	18			31			25			6	15
Male	55	Adult	Ras Desta Hospital	unk	unk	19276059703	ps	Acinetobacter species	CHEST ABSCESS	AMC,MTZ	Negative	No	20					6			27			16			12			6	6
Male	12	Pediatrics	Aabet Hospital	ORP	in	19185050037	ps	K.pneumoniae		CRO	Negative	No			6						17			30				17	13	6
Male	12	Pediatrics	Aabet Hospital	ORP	in	19185050037	ps	K.ozaenae		CRO	Negative	No									17			30				17	15	6
Male	33	Adult	Aabet Hospital	ORP	in	19186050298	ps	P.aeruginosa		CRO	Negative	No									25			30					10
Male	45	Adult	meneilik II Hospital	unk	unk	19193050475	ps	Acinetobacter species	CHRONIC OSTEOMYELITIS	Not started	Negative	No		20							26			22			25			19
Male	45	Adult	meneilik II Hospital	unk	unk	19193050475	ps	K.pneumoniae	CHRONIC OSTEOMYELITIS	Not started	Negative	No	20								28			23			23		14	24
Male	32	Adult	Police Hospital	unk	unk	19192050297	ps	K.pneumoniae	CHRONIC OSTEOMYELITIS	Not started	Negative	No	20								21			28			23			6
Male	50	Adult	Aabet Hospital	NGY	in	19192050292	es	K.pneumoniae	SUBDURAL EMPYEMA	CRO,VAN,MTZ	Negative	No	20								6			26			22			6
Male	48	Adult	Aabet Hospital	out	out	19191040070	ps	P.vulgaris		Not started	Positive	No	21		6				S	6				28			25		18	6
Male	30	Adult	Police Hospital	med		19192050298	ps	E.cloacae	EMYEMA	Not started	Negative	No	20								21			28			22			6
Male	65	Adult	Kirkos Health center	out	out	19193050483	ps	E.coli		MEN,CLO,MTZ	Negative	No	18		6						6			26			25			6
Female	38	Adult	Saint Peter Hospital	icu	ICU	19253055460	ta	K.oxytoca	HAI	VAN,MEM	Negative	No	S				S			23	30	S		30					19	30	27
Female	38	Adult	Saint Peter Hospital	icu	ICU	19253055460	ta	P.aeruginosa	HAI	VAN,MEM	Positive	No	S				S				S	S		R			R				16
Female	38	Adult	Saint Peter Hospital	icu	ICU	19253055460	ta	M.morganii	HAI	VAN,MEM	Negative	No	S				S	S			S	S	S				S				S
Female	38	Adult	Saint Peter Hospital	unk	unk	19190050612	ta	K.oxytoca	HAI,UROSEPSIS	CIP	Negative	No	19				13				15			30			21		6	6
Female	38	Adult	Saint Peter Hospital	unk	unk	19190050612	ta	P.aeruginosa	HAI,UROSEPSI	CIP	Negative	No	21				25				28			10			26		20
Male	41	Adult	Hayat Hospital	out	out	19182050039	em	Acinetobacter species	CHRONIC OTITIS MEDIA	Not started	Positive	No					6				6			35				6	6	6
Female	28	Adult	connel medium clinic	out	out	19183050208	em	K.ozaenae	CHRONIC OTITIS MEDIA	CIP	Negative	No	21	8			28				12			31				6	18	6
Female	18	Pediatrics	Saint Paul Hospital	unk	unk	19144052134	ey	K.pneumoniae	CHRONIC DIABETES	Not started	Negative	No		28			28		26		32	32		30			26	22		16
Male	28	Adult	Ras Desta Hospital	out	out	19010051719	em	P.mirabilis	chronic otitis media	Not started	Negative	No							17	6	29			30			32		21	6
Male	68	Adult	Aabet Hospital	icu	ICU	20028058814	bl	K.pneumoniae	diabetic	VAN,CAZ,MTZ	Positive	No	25	12			13			6	17			30			21		12	6	6
Male	68	Adult	Aabet Hospital	icu	ICU	20028058814	bl	Acinetobacter species	DIABETIC	VAN,CAZ,MTZ	Positive	No	25				15				6			22			16		22	26	6
Female	38	Adult	Saint Peter Hospital	icu	ICU	20031059396	ta	P.vulgaris	HAI,RUTI	CIP,CAZ,CRO	Positive	No	28				33				17			32			30		25	6	32
Female	38	Adult	Saint Peter Hospital	icu	ICU	20031059396	ta	E.coli	HAI	CRO,VAN	Positive	YES	26	17		6	25			6	6			31			28		23	24	21
Male	12	Pediatrics	Aabet Hospital	NGY	ICU	20032059540	as	P.aeruginosa	BRAIN ABSCESS	VAN,CRO,MTZ	Negative	No	30				25				25			37			40		26		26
Female	44	Adult	Police Hospital	out	out	20036050085	ur	E.coli	RUTI	Not started	Negative	No	23			22	33				25			32		20			19	6	28
Female	27	Adult	Ras Desta Hospital	out	out	20038050328	ur	E.coli	POST ABORTION BLEEDING	CRO,MTZ,AZM	Negative	No	24			6	18	6		6	6			31		24			19	6	10
Female	50	Adult	Saint Peter Hospital	icu	ICU	20038046505	ta	Acinetobacter species	SEPSIS OF CHEST FOCUS	CAZ,VAN,MTZ	Positive	No	23				11				12		20	12			16		12	6	6
Female	50	Adult	Saint Peter Hospital	icu	ICU	20038046505	ta	E.coli	SEPSIS OF CHEST FOCUS	VAN,CAZ,MTZ	Positive	No	27			6	19			6	28		34				24		20	18	13
Female	50	Adult	Saint Peter Hospital	icu	ICU	20038046505	ta	K.pneumoniae	SEPSIS OF CHEST FOCUS	VAN,CAZ,MTZ	Positive	No	23			6	12			6	13		23				16		14	6	6
Male	55	Adult	Aabet Hospital	icu	ICU	20045051443	ta	P.aeruginosa	HAP,VAP	CIP,MTZ,	Negative	YES	15				20				15		26						9		15
Female	45	Adult	Aabet Hospital	out	out	20045051363	ur	E.coli	RUTI	Not started	Negative	No
Female	46	Adult	Aabet Hospital	icu	ICU	20043047086	ur	E.coli	SEPSIS OF UTI FOCUS	CRO,CIP	Positive	No	25			6	13	6			35		31			25	24		13	12	7
Female	41	Adult	Aabet Hospital	out	out	20044051168	ur	E.coli	RUTI	FLUCLOXACILLIN	Negative	No	23			6	16	6		6	6		33			24			18	24	7
Male	31	Adult	Aabet Hospital	out	out	20042050906	ur	E.coli	SURGICAL SITE INFECTION	SXT	Negative	YES	25	17			18	7		6	24		32				25			6	14
Male	40	Adult	Aabet Hospital	out	out	20043047085	ps	Acinetobacter species	SURGICAL SITE INFECTION	CRO	Negative	No		20			6	6			23		27				12		9	6	6
Male	17	Pediatrics	Aabet Hospital	icu	ICU	20042050822	ur	K.ozaenae	CATHETER ASSOCIATED UTI	CIP	Negative	No	6	6		6	15	6		6	6		25			17	13		6	6	6
Male	17	Pediatrics	Aabet Hospital	icu	ICU	20042050822	ur	Acinetobacter species	CATHETER ASSOCIATED UTI	CIP	Positive	YES	22				12	6			6		29				14		7	6	6
Male	54	Adult	Betazeta Hospital	sur	unk	20031045172	ti	E.coli	diabetic foot ulcer	VAN,FEP,CLI	Negative	No	27	6	6		14			6	6			31			20		24	6	6
Male	43	Adult	Betazeta Hospital	icu	ICU	20036050126	ba	E.coli	INVASIVE ASPERGILOSI	FEP	Positive	YES	21			6	14			6	6			28					10	6	10
Male	43	Adult	Betazeta Hospital	icu	ICU	20036050126	ba	K.ozaenae	INVASIVE ASPERGILOSIS	FEP	Negative	No	22			6	10	6		6	6			28					11	6	6
Male	43	Adult	Betazeta Hospital	icu	ICU	20036050126	ba	P.aeruginosa	INASIVE ASPERGILOSIS	FEP	Positive	YES	6				6				6		18				16		6		6
Female	68	Adult	Ras Desta Hospital	icu	ICU	20044047414	bl	E.coli	HAP	CAZ,VAN	Positive	No	21			6	12	6			17		31						12	6	6
Female	68	Adult	Ras Desta Hospital	icu	ICU	20044047414	bl	Acinetobacter species	HAP	VAN,CAZ	Positive	No	22			6		6					28						7	6	6
Female	15	Pediatrics	Saint Peter Hospital	icu	ICU	20042046986	sp	K.pneumoniae	DISSEMINATED TB	FEP	Positive	No	22				20	6		6	17		33						11	6	15
Female	4d	Neonate	Ras Desta Hospital	icu	ICU	20043051091	bl	Acinetobacter species	HAI	AMP,GEN	Negative	YES	21				26	21			29		25						25	25	25
Female	50	Adult	Saint Peter Hospital	icu	ICU	20050052148	bl	Acinetobacter species	sepsis of unknown origin	AMK	Positive	No	6				6	6	6		6	6		6			6		6		6
Male	14	Pediatrics	Aabet Hospital	ORP	ICU	20058049455	ps	P.aeruginosa	BURN INJURY	CIP,AUG	Negative	YES	22				27				28	16		33					20		27
Male	14	Pediatrics	Aabet Hospital	ORP	ICU	20058049455	ps	E.coli	BURN INJURY	CRO,CIP	Positive	No	24				8	6			6	26		31					20		6
Male	5	Pediatrics	Yikatit 12 Hospital			20030059234	ur	E.coli		Not started	Negative	No	S	S		S		S		S	S		S	S
Male	68	Adult	Alem Tena Higher Clinic	out	out	20065040470	ur	K.pneumoniae	RUTI	anti-TB	Negative	YES	27			6	13	6		6	24	27		29		19	23			8	13
Male	70	Adult	Aabet Hospital	icu	ICU	20065040529	ur	K.pneumoniae	HAI	CIP	Positive	No	6			6	15			6	6	6		30		12	15			6	6
Female	45	Adult	Aabet Hospital	icu	ICU	20066050010	ur	E.coli	RUTI	NOR	Positive	No	21			6	15	6		6	6	21		26		21			14	6	14
Male	25	Adult	Aabet Hospital	icu	ICU	20066050093	ur	Acinetobacter species	HAP,HAI	CAZ,MTZ	Positive	No	25				6	6			25	6		11					13	6
Male	24	Adult	Aabet Hospital	icu	ICU	20066050096	ur	Acinetobacter species	HAP,SEPSIS OF URINARY FOCUS,	MEM,VA,CIP	Positive	YES	18				10	6			6	10		14						6	6
Male	45	Adult	Aabet Hospital	icu	ICU	20063040006	ur	Acinetobacter species	HAP	CAZ,VAN	Positive	YES	23				6				S	23		12			13		S	6	6
Female	52	Adult	Saint Peter Hospital	out	out	20066040023	ur	E.coli	RUTI	NOR	Negative	YES
Female	45	Adult	Aabet Hospital	icu	ICU	19353052319	ur	E.coli	HAI	CAZ,VAN	Positive	YES				R	R	R		R											R
Female	45	Adult	Aabet Hospital	icu	ICU	19352100001	ur	P.vulgaris	RUTI	CAZ,CIP	Negative	YES				R	S	S	S	S											S
Female	45	Adult	Aabet Hospital	out	out	20070040690	ur	K.oxytoca	RUTI	CXM,NIT	Negative	YES	28			21	31	27			27	26		32		31	23			6
Male	17	Pediatrics	Aabet Hospital	icu	ICU	20069040458	ur	E.coli	HAP,RUTI	NIT	Positive	YES	27		6	22	35				6	24		31		25	26		24	6
Male	17	Pediatrics	Aabet Hospital	icu	ICU	20069040458	ur	Acinetobacter species	HAP,RUTI	NIT	Positive	YES	26				10	6			6	10		20					13	24	6
Female	32	Adult	Saint Peter Hospital	icu	ICU	20071050810	sp	E.cloacae	NEPHROTIC PROBLEM	ANTI-TB	Positive	YES	26			17		32			28			29					22	6	25
Female	32	Adult	Saint Peter Hospital	icu	ICU	20071050810	sp	K.oxytoca	NEPHROTIC INFECTION	ANTI-TB	Negative	YES				6					35	25		30			28		24		28
Male	41	Adult	Aabet Hospital	BU	ICU	20071040956	ur	E.coli	sepsis of chest focus	CRO,MEM	Negative	YES	26			22		32			31	25		30		25	27		24	16
Male	18	Pediatrics	Aabet Hospital	BU	eme	20070050639	ps	P.aeruginosa	wound infection,burn	CRO	Negative	YES	26								26	16					26		20		15
Male	18	Pediatrics	Aabet Hospital	BU	eme	20070050639	ps	Acinetobacter species	wound infection,burn	CRO	Negative	YES	25				18	6			6	20		6			6		16		6
Male	27	Adult	Aabet Hospital	out	out	20072041270	ps	P.mirabilis	WOUND INFECTION	SXT,CLO	Negative	No	27			27		40		35		26		35						6	33
Male	24	Adult	Aabet Hospital	icu	ICU	20070040725	bl	K.pneumoniae	VAP	CAZ,VAN,CIP	Positive	YES	24				6	6				11		12			8	S	R
Male	24	Adult	Aabet Hospital	icu	ICU	20070040725	bl	Acinetobacter species	VAP,RTA	CAZ,VAN,CIP	Negative	No	20				6					6	S	19			14		6		6
Male	53	Adult	Aabet Hospital	icu	ICU	20073051397	ur	E.coli	RUTI	CRO	Positive	YES				22		32			6	24		33		25	25			6
Male	18	Pediatrics	Aabet Hospital	eme	ICU	20072041271	ps	Acinetobacter species	COMA,RUTI	VAN,CAZ,MEME	Positive	No					R		R		R	R	R					R	R	R	R
Female	55	Adult	Saint Peter Hospital	out	out	20002054904	ur	E.coli	RUTI	Not started	Negative	YES		20		24	37			25	35						32		25	30
Female	1m	Neonate	Hayat Hospital			19331051692	ur	K.oxytoca	UROSEPSIS	Not started	Positive	YES	17	6		6		6		6	6	21		27			10	6		6	6
Female	65	Adult	meneilik II Hospital	icu	ICU	19332051860	ur	E.coli	ruti	SXT,CIP	Negative	YES	23	22	16	21		30		21	6	20				23	24			24
Female	42	Adult	Police Hospital	icu	ICU	19332040981	ur	E.coli	RUTI	CIP,SXT,CRO	Positive	YES	20	20	6	6		6			27	20	28			23	24			26
Female	50	Adult	Ras Desta Hospital	out	out	19337041592	ur	E.coli	RUTI	CIP	Negative	YES	23	14	6	19		33		25	28	25	34			25	25			6	30
Male	28	Adult	Aabet Hospital	eme	eme	19338041863	ur	Acinetobacter species	HAP,UROSEPSIS	CIP	Positive	YES	21								6	6	27				17	6		6	6
Male	28	Adult	Aabet Hospital	eme	eme	18338041863	ur	K.pneumoniae	HAP,UROSEPSIS	CIP	Positive	YES		12		6		6			19	6	27			14	21	6		6	19
Male	44	Adult	Aabet Hospital	icu	ICU	19339042050	ur	P.mirabilis	HAI	CAZ,VAN	Negative	YES	8	18		6		6		6	19	19	28	29		8	32			6	6
Female	30	Adult	Alem Tena Higher clinic	out	out	19338041807	ur	K.pneumoniae	RUTI	CIP	Negative	YES	24	23		24		33			25	24	28			20	28	19		21	27
Female	5	Pediatrics	Addis Raey Health center			19338041930	ps	K.pneumoniae		Not started	Negative	No	S	S		S		S		S	S	S		S
Female	38	Adult	Saint Peter Hospital	icu	ICU	199339042047	ur	K.pneumoniae	catheter ass,hypoxic ischemia	cip	Positive	yes	20	14		6		8			6	12	29			8	23			6	8
Female	55	Adult	Ras Desta Hospital	icu	ICU	19340042250	ur	Acinetobacter species	HAP,UROSPSIS,CATHETER ASS	CIP,VAN,CAZ,MTZ	Positive	YES	6					6			6	6	13				6	6		6	6
Male	60	Adult	Aabet Hospital	out	out	19315058007	ur	E.coli	RUTI	CAZ,CRO	Negative	YES	24			6				6	6	25		30		22		6		6	6
Male	74	Adult	Tikur Anbessa Hospital	icu	ICU	19316058345	ur	E.coli	RUTI	AMC,CIP	Positive	No	25	17	6		R		R	6	6	25		34		S	28		22	6	R
Male	20	Adult	Aabet Hospital	icu	ICU	19317058935	sf	K.pneumoniae	TB MENINGITIS,RUTI	ANTI TB	Positive	No		R			R		R	R	R	S		22				R	S	R	R
Female	24	Adult	Aabet Hospital	out	out	19319059620	ur	E.coli	recurrent and refractory uti	CIP	Negative	No			6	21				20	30	23		32		25		6	24	6
Female	38	Adult	Alem Tena Higher Clinic	out	out	19322059864	ur	E.coli	RUTI	Not started	Negative	No	22	24	21	21				21	25	20	30							26
Female	50	Adult	Saint Paul Hospital	icu	ICU	19324040007	ur	E.coli	RUTI	CIP,CRO	Negative	No	27	16	6	21				22	6	26		33		26				6
Female	15	Adult	connel medium clinic			19323050231	ur	K.pneumoniae		Not started	Negative	No	S	S		S		S		S	S	S		S
Female	42	Adult	meneilik II Hospital	out	out	19325050562	ur	K.pneumoniae	RVI,COMPLICATED CYSTITIS	Not started	Negative	No	S			R	S		S		R	R	S	S		I			I	R
Male	40	Adult	Aabet Hospital	BU	eme	193205050626	ur	E.cloacae	burn,sepsis	CRO	Negative	No	S			R	R		R		S	R	S	S	S	I			I	R
Female	60	Adult	Police Hospital	unk	unk	193205050567	ur	E.coli	HAART,RUTI	FEP,CIP	Negative	No		S	R	R	R		R		R	S	S	S		S			S	R
Female	20	Adult	Addis Raey Health center			1932650848	ur	E.coli		Not started	Negative	No	S	S		S		S		S		S		S
Male	55	Adult	Alem Tena Higher Clinic	out	out	19330040742	ur	E.coli	RUTI	CRO	Negative	YES	S				R		R		R	R	S	S			R		R	S	R
Female	65	Adult	Ras Desta Hospital	icu	ICU	19330051361	ur	E.coli	RUTI	CIP,CRO	Positive	No	S				R		R		S	S	S	S			S		S	R	R
Female	30	Adult	Aabet Hospital	out	out	19330051337	ur	E.coli	RUTI	Not started	Negative	YES	S				R		R		R	S	S	S			S		R	R	R
Female	78	Adult	Police Hospital	out	out	19330040738	ur	E.coli	RUTI,PYELONEPHRITIS	Not started	Negative	YES	S				R				S	S	S	S			S		S	R	R
Female	66	Adult	Ras Desta Hospital	out	out	20077041750	ur	E.coli	RUTI	Not started	Negative	YES	24		6	6	16	15		6	6	9		32			7			6	10
Female	50	Adult	Saint Peter Hospital	icu	ICU	20077041810	ur	K.pneumoniae	VAP,UTI	VAN,FEP.AMK,MEM	Positive	YES	21			6		6		6	20	11		28		15	18			6	6
Female	50	Adult	Saint Peter Hospital	icu	ICU	20077041810	ur	K.oxytoca	VAP,UTI	VAN,FEP,AMK,MEM	Negative	YES	26			6		12		6	32	26		32		25	26			6	21
Male	60	Adult	Aabet Hospital	icu	ICU	20078041899	ur	Acinetobacter species	Catheter asso,HAP,RUTI	CIP	Positive	YES	25				6	6			6	6		22		6				27	6
Male	60	Adult	Aabet Hospital	icu	ICU	20078041899	ur	K.pneumoniae	Catheter asso,HAP,RUTI	CIP	Positive	YES	6			6	9			6	6			29		13	12			6
Male	20	Adult	Aabet Hospital	eme	eme	20077041804	ur	K.oxytoca	COMPLICATED UTI	CRO,AZTHRO	Negative	YES	26			6		6		6	24	25		32		8	20			6	6
Male	24	Adult	Police Hospital	icu	in	20077041817	ps	E.coli	BULLET INJURY	Not started	Negative	YES	26		6		20	10		6	6	25		31			21			6	16
Male	6m	Pediatrics	Saint Peter Hospital	NGY	ICU	20076051539	ur	K.pneumoniae	Hydronephritis,RUTI	CRO	Positive	YES				6	6	6		6	21	24		29		21	19			6	6
Male	77	Adult	Police Hospital	out	out	19350051520	ur	Acinetobacter species	UTI	AMC,CIP	Positive	No					R		R			S	R	R		R			S	R
Female	39	Adult	Ras Desta Hospital	out	out	19329051016	ur	P.aeruginosa	RUTI	Not started	Negative	YES	S								S	S	S	S			S		S		S
Female	30	Adult	Aabet Hospital	icu	ICU	19335043055	ur	K.pneumoniae	VAP,UROSEPSIS	CIP	Positive	YES	6	8		6	11				6	6	17			16	6
Male	52	Adult	Aabet Hospital	icu	ICU	19346051064	ur	K.pneumoniae	catheter ass,RUTI	cip	Positive	YES		12		6	22			6	6	6	33			9	19				6
Male	32	Adult	Aabet Hospital	icu	ICU	19346051062	ur	Acinetobacter species	SEVERE UTI	CIP	Negative	YES	23				10				6	17	26				8		19		6
Female	24	Adult	Tikur Anbessa Hospital	unk	unk	19331051684	sp	Acinetobacter species	BROCHITIS,PNEUMONIA	CIP	Positive	YES	6					6			6		R	6			6			6	6
Female	4d	Neonate	Ras Desta Hospital	icu	ICU	19309056716	bl	Acinetobacter species	MAS	AMP.GEN	Negative	YES	19								6	6		18			14		6		6
Male	20	Adult	Aabet Hospital	icu	ICU	19317058935	sf	Acinetobacter species	TB MENINGITIS	ANTI TB	Positive	YES	6						R			R		6			R	R	R	R	R
Male	45	Adult	Aabet Hospital	ORP	in	19305055980	ps	E.cloacae	SSI,FRACTURE	CRO,VAN,MTZ	Negative	YES	21								20	6		26			17		10	6	6
Male	45	Adult	Aabet Hospital	ORP	in	19305055980	ps	Acinetobacter species	SSI,FRACTURE	VAN,MTZ,CRO	Positive	YES	6									6		6			6		6	6	6
Female	16	Pediatrics	Aabet Hospital	eme	eme	19296054115	ur	Acinetobacter species	HAP,UTI,TBI	CRO,MTZ	Negative	YES	6								6	6		6		6	8	6	6	6	6
Female	35	Adult	Saint Peter Hospital	icu	ICU	19282042666	ur	K.pneumoniae	HAI,RUTI	CIP	Positive	No	21	10		6	R		R	6	10	8		29		8	14	6	15	6	6
Male	65	Adult	meneilik II Hospital	out	out	19283050974	ur	E.coli	RUTI	Not started	Negative	YES	15	13		6				6	6	18		31		23	23	6	6	6	12
Female	35	Adult	Saint Peter Hospital	icu	ICU	19274059012	ur	Acinetobacter species	RVI ON HAART,RUTI	VAN,MTZ	Positive	YES	6						6		6	6		6		6	8	6		6	6
Female	28	Adult	Aabet Hospital	ORP	unk	19289052501	ur	K.pneumoniae	HAP,RUTI	CRO,VAN	Positive	YES	6	6	6						R	6		12		8	10	6		6	6
