# Supplementary material for: Phenotypic characterization of carbapenem non-susceptible gram-negative bacilli isolated from clinical specimens
Source: PLoS One. 2021 Dec 2;16(12):e0256556. doi: 10.1371/journal.pone.0256556 (PMC8638961; doi:10.1371/journal.pone.0256556)
Supplement: S2 Data — (XLSX) [file pone.0256556.s002.xlsx]

## Sheet: Abera Abdeta
SEX	AGE	Health facilities	Department	Ward types	Specimen types	ORGANISM	Carbapenemase	Catheterization	Metallo-β-lactamases	Klebsiella pneumoniae carbapenemase	AMK_ND30	AMC_ND20	AMP_ND10	SAM_ND10	ATM_ND30	CZO_ND30	FEP_ND30	CTX_ND30	CTC_ND30	FOX_ND30	CRO_ND30	CXM_ND30	CHL_ND30	CIP_ND5	ETP_ND10	GEN_ND10	IPM_ND10	MEM_ND10	NAL_ND30	NIT_ND300	TZP_ND100	POL_ND300	TCY_ND30	TGC_ND15	TOB_ND10	SXT_ND1_2	CAZ_ND30
f	25	ABH	icu	in	ur	kpn		yes				14		6		6	6					6						20			18				6	6
f	25	ABH	icu	in	ur	aba		yes			22			19			10														12				11	25
m	30	POH	sur	in	ps	ac-		NA									R				R			S		R	S									S
f	40	ARHC	out	out	ur	eco		no			25					6						6						27		23					17	6
f	20	POH	oth	in	ur	eco		no				13				6	18							6				25		21	24					6
f	39	SPH	icu	icu	ta	prv		no									S				S			R	S	R											8
f	39	SPH	icu	icu	ta	eco					25	16	6	16		6	S					6		6		23		25			26					25	20
m	20	ABH	icu	icu	bl	kpn					24	12				6		6					6	6		8	26	25			26					6	6
m	34	ABH	eme	in	bl	ac-		NA			21						13							6		6	30				13						6
f	55	RDH	out	out	ur	eco		no			24	24					38									20	30			30	31				16	23	31
f	1	RDH	icu	icu	bl	kpn		na			23	10				6	17						22	14		11	30				20					6	6
m	24	ABH	eme	eme	bl	ac-		Na																6		6		24			20				6	20	6
f	42	ABH	eme	eme	bl	ac-		NA			17										R			R				24			I	S			R	20	R
m	5	ABH	icu	icu	pf	eco	-				18	6	6									6	20	6		6		29			14				6	6	6
m	5	ABH	icu	icu	pf	koz		NA			21	6										6	6			6		28			19				12	6	6
m	54	POH	out	out	em	ac-		NA			26													22		26	24				32				24		26
m	28	M2H	out	out	em	kox		na			26	25				21		31				26	30	35		27	32				31					30	31
m	14	ABH	ped	in	ps	eco		NA			26	12	6				17					6	24	22		25	31				26					6	13
m	20	ABH	icu	icu	ta	pmi		NA			21	24	6			10		13				6	6	18		26	25				34					6	10
f	52	AFH	out	out	em	kpn		na				25				27		33				24		27		29	30	30			28					24	28
f	38	SPH	oth	in	ta	kpn		yes			26	6				6		6				6	6	18		8	30						6			6	10
f	38	SPH	oth	in	ta	mmo		yes			29	11	6					35				22	6	19		27	29				31					6	32
f	38	SPH	oth	in	ta	pae		yes			21													28		17	28				22						21
f	27	M2H	out	out	eo	ac-		na													I			S		S		30			S				S	S	S
m	45	ATC	out	out	ur	eco					20	10												6			33			26	22					6	8
f	30	ABH	unk	unk	ta	pmi		NO			20						16						6	18			29				32					6	6
f	30	ABH	unk	unk	ta	kpn		NO			S					S	R				R			S		R		S								R
m	2	M2H	out	out	eo	pae		NA			20						25							15		14		30							20		26
m	45	ABH	oth	in	ur	pae		YES			20						21							26		15		28		6	17				17		15
f	60	POH	unk	unk	ur	kpn	-	NO				23				24	30							30				29		8	28				20	6	28
f	60	POH	unk	unk	ur	eco		NO			25	26	25				30					22		30				30		28	26				22	6	27
f	60	ATC	out	out	ur	eco		NO			21	14	6			6	17					6		21		10		32		21	23				16	6	13
f	3	ECH			ur	eco		NO			26	24	21				32					23		28		24				25	30				23	6	29
f	40	RDH	unk	unk	sp	kpn		na			S						S				S			S		S		S							S	S
m	9m	SPHMMC	ped	icu	ta	ac-		NA			24						20							26				28			25				24	30	8
m	9m	SPHMMC	ped	icu	ta	pae	+	no	-	-	20						27							28				6			25				6		18
m	50	POH	unk	unk	ps	kpn		na			26	7					6					6		6		6		20			12				12	6	6
m	50	POH	unk	unk	ps	eco		no			27	20					35					23		33		25		32			29				24	6	30
f	10d	RDH	icu	icu	bl	kpn		NO			26	17				6		6					28			18	29				24					6	14
f	10d	RDH	icu	icu	bl	pae		NO			21													22		16	31				27						25
f	1d	RDH	icu	icu	bl	kpn	-	NA			S						R				R					R		S							R	R
m	14d	RDH	icu	icu	bl	kpn		NA			20	10						10								6		27			21					6	14
m	10	ABH	eme	eme	bl	kpn		NA			17	10				6		6						16		6	28				20					6	10
m	49	ABH	icu	icu	bl	kpn		NA				13						6						15		6	27	26			21					6
f	35	ABH	BU	eme	ur	kpn		NA									15							6				29		15					8	6
f	35	ABH	BU	eme	ur	eco		NA								6	17							24				30		23					21
f	45	SPH	out	out	ur	eco		NO			23		6			6		6									33			12	22				10	6	15
m	33	RDH	icu	icu	ur	kpn		-			26	19				6						6		26			32			15	27				25	6	22
m	46	AGH	out	out	ur	eco		NO			23	10	6			6						6		6			32			22	23				10	6	17
f	32	ABH	icu	icu	ur	kpn		YES			25					6	8							6		12		30		6						6	6
m	5	ABH	icu	icu	ur	mmo		NO				12				6	30					6						30			30				22	6
m	68	ABH	unk	unk	ur	eco		NO			S	R	R			R	8				R	6		R		S		S		32	24				25	R
m	2	SPH	icu	icu	bl	eco		NO			S	7				6	R				R	6				R	S	S							8
m	40	ABH	unk	unk	bl	aba	-	NO			S						R				R	6		6		R		S			8				20	R
f	30	ABH	out	out	ps	eco		NA				6	R			R	R				R	6		R		R	S								13	6	R
m	5d	RDH	icu	icu	bl	kpn		NO			24	12						10						17		12		30			22				11	6
f	55	SMC	out	out	ur	eco		no			29	23				26	37					25		28				28		26	28				25	29
m	30	ABH	out	out	ps	eco		no			25	12					23							6				28			24				17	6	18
f	9	BMC	unk	unk	ur	eco		NO			26	18					20	8						23		25		32		26			6			6
f	38	SPH	icu	icu	ur	ac-		NO									6							6		6		6		6	6				6	6	6
m	48	ABH	icu	icu	ur	eco		NO					6											6				29		27	22				6
m	55	ABH	icu	icu	ur	prv		NO			S						S	R						R		S		S		S						R	S
m	55	ABH	icu	icu	ur			NO			S	I					R	R						R		S		S			S
m	22	ABH	icu	icu	ur	pae		YES									16							6		21		27			21						24
m	22	ABH	icu	icu	ur	eco		YES				13	6				16					6		6		21		23		26	20					6
f	6	BMC	unk	unk	ur	eco		NO			18	19					30	28						27		6		28		22	25					6	26
f	37	POH	unk	unk	ur	eco		NO			20	20	6				32	31						6		20		32	6	21					17	6	26
f	33	HHC	out	out	ur	eco		NO			S	R				R	R				6	6		6		S		32	6	26	21				7	6	R
f	42	SPH	unk	in	ur	ac-		NO			6						6	6						6		6		6		6	6		6		6	6
f	25	ABH	unk	unk	ur	eco		NO				S	R			R	R				R			R		S		S		S	S		R			R
m	24	ABH	icu	icu	ur	kpn	+	NO	+	-		R	R			R	R				R	R		R	R	R				R					R	R	R
m	24	ABH	icu	icu	ur	pmi		NO				R	R			R	R				R	R		R	S	R	I			R					I	R	R
m	30	M2H	unk	unk	ur	eco		NO				19	6				28	30						27		22		31		23	25		6		20	6
f	35	RDH	unk	unk	ur	eco		NO			20		6				6							6		6		27		21	14					6
m	30	ABH	unk	unk	ur	ac-		NO			20						8							6		6		6		6	8					6
f	55	M2H	unk	unk	ur	eco		NO			22	22	6				30	30						12		20		32		21	26		6			6
f	2	POH	unk	unk	ur	eco		NO			21	20	6			S	31	29				S		34		19		30		22	26		6		18	29	S
f	54	KOHC	out	out	ur	eco		NO			S		R			S	S				S			S		S		S		S	S				S	R
m	65	ICU	icu	icu	ur	pmi	+	NO	+	-		R				R	R				R			R	R	R	R	R			R					R
f	12	ABH	icu	icu	ur	eco	+	NO	-	+								6						6	R	S		R	6	I	R				10	R
f	12	ABH	icu	icu	ur	pae		NO									R							S		S	I	S		R	R
f	52	SMC	out	out	ur	eco		NO			12	12	6				28	10						6		60		30		23	20					6
f	27	APH	unk	unk	ur	eco		NO			20						21	8						20		18		27		19	23		6			6
f	17	ABH	icu	icu	ur	eco		NO				12	6					6						6		20		29		24	19		6			6
f	30	ABH	icu	icu	ur	eco		NO			20		6				17	6						6				30		19	21				20	6
f	52	ABH	icu	icu	ur	pmi		YES			14	24	6											12				30		14	33				10	6
f	52	ABH	icu	icu	ur	eco		YES			19	13	6					6						6				26		18	14		6		8	6
f	30	SPH	icu	icu	ur	eco		NO				6	6					6						6		20		30			14		6			6
m	40	ABH	eme	eme	ur	ac-	-	NO			22						11	6						6		18		16	6		12					6
m	38	RDH	unk	in	ur	eco		NO													6	6						31	6	24					6	6
m	65		out	out	ur	eco		NO													26	6		36				33	26	26	26				20	28
m	65		out	out	ur	eco		NO													6	6		6				31	6	30	21				22	10
f	55	ATC	out	out	ur	eco		NO													26	13		25				36	6	27	25				23	6
m	62	SPH	med	in	ur	ac-		NO			23						6	6						23		10		23			11		22			14
f	31	ABH	icu	icu	ur	ac-	+	NO	-	-											R	6		6		R		6	6	6	R				R	R	R
f	62	RDH	med	icu	ur	kpn	+	NO	+	-	S	R				R	R				6	6		R		S		10	6	7	6				11	6	R
f	75		out	out	ur	eco		NO										6				6		7				29	6	24	6				23	6
f	40		out	out	ur	eco		NO														6		6				34		6					10	6
m	65	RDH	eme	eme	ur	en-		NO													6	6		6				36	6						6	6
m	83	ATC	out	out	ur	kl-		YES									31				30	25		29				31		26	23				18	22
m	65	APH	out	out	ur	eco		NO									31				29	18		27				32		25					22	26
m	19	ABH	icu	icu	ur	eco		YES													6			6				30	6	21	8				8	6
f	22	ABH	icu	icu	ur	eco		NO										6						6				30		24	20				6	6
m	65	ABH	icu	icu	ur	pmi		NO																23				32	6		30				10	6
m	26	ABH	icu	icu	ur	ac-		NO													6			21				15	15	6	15				15	6
m	65	RDH	out	out	ur	eco		NO									13				6	6		6				29		24					15
m	91	ARHC	out	out	ur	eco		NO													6			6				31	6	25	25				21	6
f	47		out	out	ur	eco		NO			S	S				S	29				30	20		S				32	21	24					25	6	S
m	25	ABH	eme	eme	ur	ac-		NO									6				6							20							10	6
f	35	POH	out	out	ur	eco		NO			S	S				S	32				32	22		R				32	6	24	S				24	S	S
m	45	ABH	icu	icu	ur	kpn		NO									6				6	6		28				31	25	12					14	6
m	60	ABH	icu	icu	ur	eco		NO									18				6	6		26				32		25					23	6
m	73	ABH	icu	icu	ur	kpn		NO									6				6			6				32	6	23					20	6
m	60	ATC	out	out	ur	kpn		NO									26				23	14		6				29	6	26					13	21
f	30	SMC	out	out	ur	eco		NO													27	25		35				32		27	26				20	6
f	52	ABH	icu	icu	ur	kpn	+	NO	+	-											6	6		6				22	6	6	13				13	6
f	35	ABH	icu	icu	ur	ac-	+	NO	+	-											6			6		S		6	6	6	6				13	6	R
f	35	ABH	icu	icu	ur	pr-		NONE			S					S	R				R			R				S		R	S						R
f	52	SMC	out	out	ur	mmo		NO			S						S				10			6				29	6		24				16	6	S
m	67	ABH	icu	icu	ur	eco		NO			19	13	6				6	6						6		20		32		29	19				20	6	6
f	62	BZH	out	out	ur	pae		NO			22						18							31				32							21
f	40	POH	out	out	ur	eco		NO			20	20	6				31				S			6				33		25					10	6
m	20	POH	unk	unk	ur	eco		NO			19	17	6				10				R			6				30		23					17	6
f	25	ABH	icu	icu	ur	pmi		NO			14		6				15				R			14				29							8	6
f	19	ABH	out	out	ur	eco		NO			20	17	6				30				S			6				30		23					17	6
m	25	ABH	unk	unk	ur	pmi		NO			13	22	6				13				R							28							8	6
m	25	ABH	unk	unk	ur	ac-	-	NO			6						6				R			6				6		6			8		6	6
f	50	EPC	out	out	ur	kpn		NO			20	19					29				S			6				29		24			6		15	16
f	9m	SPHMMC	unk	unk	ur	eco		NO			18	20	6				30				S			27				29		22					15	6
f	22	SPH	unk	unk	ur	eco		NO			22	26					30				S			32				35		28			23			30
f	56	SPH	unk	unk	ur	eco		NO			18	15					18	6						6		6		33		21	24				6	6
f	30	POH	unk	unk	ur	eco		NO			20	20	6				35							8				34		22			6		18	6	29
f	52	POH	out	out	ur	eco		NO			6	18	6				34							21				32		23			6		19		10
m	45	ABH	icu	icu	ur	koz	+	NO	-	ND	24	8	6			R	R	R			R	R		S		22	R	14		R	6		R		S	R	R
m	39	RDH	out	out	ur	kpn		NO			22						31	29						28		20		30		17			20
m	20	ABH	eme	eme	ur	ac-	-	NO			25						7					6		22		R	R	17		6					S	6
f	38	ATC	out	out	ur	eco		NO									33	30						31		20		32		24			6
f	25	AFH	out	out	ur	eae		NO			24						33							32		22		32		20			23
m	80	ABH	eme	eme	ur	eco		NO			23	22	20					28						30				34		19	32		21		20	24
m	80	ABH	eme	eme	ur	pae		NO			23						27							30				33			26				22
m	50	POH	unk	unk	ur	eco		NO									6							6				29		25			6		6	6
m	40	ARHC	out	out	ur	eco		NO									6				R	6		6				25		24			16		16	6
f	53	ABH	out	out	ur	eco		NO									25				S	21		27				29		24			6		15	6
m	32	ABH	icu	icu	ur	koz	-	NO			S	R					6					6		6				21		10	R		6		6	6
f	69	ABH	out	out	ur	eco		NO					R			S	S				S			S		S		S		S			R			S
f	55		out	out	ur	eco		NO					24			25		33				31				19		32		25	29		20			28
m	70	RDH	unk	unk	ur	eco		NO													S	21		31				30					6		17	6
m	27	M2H	icu	icu	ur	ecl		NO				6	6					28				17		21		20		27			28		16			6	27
m	53	RDH	unk	unk	ur	eco		NO					20			24		32				26		29		18		30		25			19			27
f	60	SPH	unk	unk	ur	eco		NO			S						S							S			S	S		S	S				S	S	S
m	21	RDH	med	in	ur	eco		NO			S	R					R							R		S	S	S		S	I				S	R	R
f	47	ABH	eme	eme	ur	eco		NO			18	8					6							6				29		19			6		6	6
f	47	ABH	eme	eme	ur	kpn		NO			19	13					9							6				27		19					9	6
m	26	ABH	eme	eme	ur	kpn		YES			18											6		14				29		17			6			6
f	22	M2H	unk	unk	ur	kpn		NO														24		27				29		21			19		19	25
f	41	RDH	unk	unk	ur	eco		NO			18		6									20		21				28		25					16	6
f	33	SPH	out	out	ur	eco		NO			18	15	6					6			6	6						30		24	25		6		16	6
f	70	SPH	out	out	ur	eco		NO			18		6									6		6				30		25			6		16	6
f	45	POH	out	out	ur	eco		NO														24		6				29		25			6		7	6
f	23	POH	unk	unk	ur	eco		NO				16				S	25				S	20		30		S		26		23			17			30	24
f	38		out	out	ur	eco		no				S	R			R						R		R	S	S	S			S			R		S	S
f	30	EPC	out	out	ur	eco		no													S	20		6				28		23			6		15	18
m	74	POH	out	out	ur	pae		NO																27				28							20
m	50	casc			ur	eco		NO				16				R	R				R	6			S	R	S	30		15			6		6	R	R
m	11m	SPH	ped	in	ur	eco		no													R	6		6				25		22			6		11	18
m	68		out	out	ur	eco		no													R	6		6				29		23			6		17	6
f	56	EECC			ur	eco		NO					6				11					6		6				30		6	22		6		6	6
m	17	ABH	icu	icu	ur	eco		NO					6									6		6				30		25			6		6	6
m	67	ABH	out	out	ur	eco		NO				S	6			R	R					R		R		S		30		25			6		20	6	R
m	25	ABH	eme	eme	ur	ecl		YES				6	6											19				28		15			6		10	6
m	25	ABH	eme	eme	ur	koz		YES				12	6											6				25		6			15		6	6
f	1d	RDH	icu	icu	bl	eco		NO			21	14	6				17				R							29					6		15	6
f	1d	RDH	icu	icu	bl	kpn		NO			22						28				6		30	27				30							15	21
f	2d	RDH	icu	icu	bl	kpn		NO			18						15						6	23				26			6				12	6
m	1d	RDH	icu	icu	bl	kpn		NO			20	13					15	6						31		6		29							11	6	8
m	48	ABH	icu	icu	bl	eco		NO				11	6										25	6				30			21				6	6
m	28	ABH	eme	eme	bl	pre		NO			S		R				S							S		S		S			S					S	R
f	2m	SPHMMC	ped	in	bl	ac-	-	NO													R			R		I		R			R				S	R	R
m	1d	RDH	icu	icu	bl	kpn		NO			S					R	R				R			S		R		S							I	R
m	70	POH	unk	unk	bl	eco		NO			21		6				10						29			22		30		28	22		6			6
f	5d	RDH	icu	icu	bl	eco		NO			22	6	6					23						27				32		23	24					6
f	24	SPH	icu	icu	bl	kpn		NO										6						6				23			15				12
m	2d	RDH	icu	icu	bl	pae		NO			20													30		15		27
m	1d	RDH	icu	icu	bl	pae		NO																22				33			29				22		25
m	17	ABH	icu	icu	bl	eco		NO									17						25					28			25				11	6
m	1d	RDH	icu	icu	bl	kox		NO			20	14					16				R							27					6			6
m	1d	RDH	icu	icu	bl	kpn		NO			21	12					15				R		6	27				29							6	6
m	1d	RDH	icu	icu	bl	pae		NO			20													24				35			29				20
f	1d	RDH	icu	icu	bl	kpn		NO				R				R	R					R				R		S			I					R
m	2d	RDH	icu	icu	bl	kpn		NO				R				R	R					R				R		S			I					R
m	2d	RDH	icu	icu	bl	kpn		NO			21											6	6	27				28							12	6
f	2d	RDH	icu	icu	bl	ecl		NO				R				R	R				R				R	R	8	30							R	R	R
m	3d	RDH	icu	icu	bl	kpn		NO			S	R				R	R				R		6	30		R		28			I				12	6
m	1d	RDH	icu	icu	bl	kpn		NO				R									R		6			R		25			R				11	6	R
m	2d	RDH	icu	icu	bl	kpn		NO				R									R		6			R		29							12	6	11
m	25d	SPH	icu	icu	bl	kpn		NO				R									R					S					R				R	S	R
m	2d	RDH	icu	icu	bl	pan		NO			20	6	6				30				S							29					6			24
m	2d	RDH	icu	icu	bl	eco		NO			17	14	6				18				R		29					31					6		6	6
m	28	ABH	icu	icu	bl	ac-		NO			6											6	6	6				6			6		6		6	6
m	30	ABH	eme	eme	bl	prg		NO			18	14	6				20	6					25	6		6		30			23				6	6
f	20	ABH	icu	icu	bl	ac-		NO													R			R		S	S								S	S	R
m	70	ABH	icu	icu	bl	ac-	-	NO			6						6	6						6		6		6			6					12
m	1d	RDH	icu	icu	bl	kpn		NO			24	16					16						6					29			20				14
m	2d	RDH	icu	icu	bl	koz		NO			22	14					13	6					6			6		28			18				12	6
f	3d	RDH	icu	icu	bl	kpn										R	R				R					R		S			I				8	R
m	1d	RDH	icu	icu	bl	kpn		NO			S	R					R				R					R		S			I				8	R
m	1d	RDH	icu	icu	bl	pae		NO			S						S									S		S			S				S		S
m	3d	RDH	icu	icu	bl	kpn		NO													6							29			6				14	6
f	1d	RDH	icu	icu	bl	kpn		NO										6										29			6				14	6
f	4d	RDH	icu	icu	bl	kpn		NO													6							28			6				14	6
f	1d	RDH	icu	icu	bl	kpn		NO													6	6						31							20	6
f	4d	RDH	icu	icu	bl	kpn		NO													6							29							14	6
f	24d	RDH	icu	icu	bl	kpn		NO													6							29			23				13	6
m	1d	RDH	icu	icu	bl	kpn		NO													6							27							18	6
m	1	RDH	ped	icu	bl	kpn		NO									6				6							28							18	6
f	1d	RDH	icu	icu	bl	kpn		NO									6	6										28							18	6
m	2d	RDH	icu	icu	bl	kpn											6				6							31							17	6
f	4d	RDH	icu	icu	bl	kpn		no													6							30			21				13	6
f	3d	RDH	icu	icu	bl	kpn		NO													6							30			24				6	6
f	52	ABH	icu	icu	bl	koz	+	NO	-	ND											6							14			6				6	6
m	65	ABH	icu	icu	bl	ecl	-	NO													6							10			6				6	26
f	2d	RDH	icu	icu	bl	kpn		NO													6							30			19				14	6
m	4d	RDH	icu	icu	bl	kpn											10				6	6						28							18	6
f	6d	RDH	icu	icu	bl	kpn		NO									10				6							30							18	6
f	2d	RDH	icu	icu	bl	kpn		NO									7				6							29							18	6
f	9d	RDH	icu	icu	bl	kpn		NO									10				6							30							18	6
f	7d	RDH	icu	icu	bl	kpn		NO			S					R	R				R							30			R				17	6	R
m	4d	RDH	icu	icu	bl	kpn		NO									9				6							31							19	6
f	2d	RDH	icu	icu	bl	kpn		NO									9				6							30							18	6
f	1d	RDH	icu	icu	bl	kpn		NO									9	6										29							19	6
f	5d	RDH	icu	icu	bl	kpn											9	9										28							17	6
f	1d	RDH	icu	icu	bl	kpn		NO									11				6							30							19	6
m	1d	RDH	icu	icu	bl	kpn		NO													6							30			19				14	6
f	1d	RDH	icu	icu	bl	kpn		NO													6							30			19				13	6
f	1d	RDH	icu	icu	bl	kpn		NO													6							30			19				14	6
f	1d	RDH	icu	icu	bl	kpn		NO													6							30			24				14	6
f	4d	RDH	icu	icu	bl	kpn		NO								R	R				R	6				R		S			I				11	R
f	16	ABH	icu	icu	bl	ac-		NO										6								6		20			15					6	6
m	1d	RDH	icu	icu	bl	eco		NO			20	6						10					6			6		27			20				10	6	15
m	1d	RDH	icu	icu	bl	pae		NO																				37							11		25
m	15d	RDH	icu	icu	bl	kpn		NO									R				R		6					27					11			6	R
f	4d	RDH	icu	icu	bl	kpn		NO										6				6	6												10	6
f	1d	RDH	icu	icu	bl	pae																						28							16		25
m	24	POH	sur	in	ps	kpn		BULLET INJ														6	23	22				28					6		14	18
m	24	POH	sur	in	ps	pae		BULLET INJ									6							31				38							20
f	26	ALH	unk	unk	ps	eco		NO														24	6	32				30					6			6
f	26	ALH	unk	unk	ps	pmi		NO														25	24	30				27					6			18
m	63	ABH	ORP	in	ps	ac-												R						6				25							6	16
m	35	ABH	ORP	in	ps	kl-	-	NO			16											6	6	6				6			6		6		12	6
m	28	ALH	unk	unk	ps	kox		NO								S	S				S				S	S	S						S		S	S
f	33	SPH	icu	icu	ps	eco		NO					6			6		6				6		6		6		28					6			6	6
f	33	SPH	icu	icu	ps	ac-		NO						6				6						6		6		8								6	6
m	73	RDH	unk	unk	ps	eco		NO					26			27		33				25		28		20		30			30		20			29	28
m	28	RDH	sur	in	ps	eco															R	6	18	6				28							6	6
m	28	RDH	sur	in	ps	kpn		NO													R	12	25	20				28							19	25
m	46	ABH	unk	unk	ps	eco					17		6				6				R			6				27					6		8	6
m	18	ABH	unk	unk	ps	pae	-				23						19							29				6			15				22
m	18	ABH	unk	unk	ps	pmi					22		6				15						19					30			8				18	21
f	55	ABH	ORP	in	ps	pae					22						28							28				31			25				21
m	24	POH	unk	unk	ps	eco					17	19					25						26	26				27					6			15	24
m	32	ABH	unk	unk	ps	pae											20							22		15		34									11
m	32	ABH	unk	unk	ps	eco	-				22	6					6	6						25				13							13	6	6
m	30	ABH	sur	in	ps	eco					27	32	6				20	6					25	31		27		33									15
m	30	ABH	sur	in	ps	ac-					20						20	6					6	6		6		26									6
m	18	ABH	icu	icu	ps	kpn					17						15	8						17		10		29								20
m	18	ABH	icu	icu	ps	pmi		MEM			18		6				20	8						28		17		28
m	50		out	out	ps	pae					20						31							6		22		30							19		33
m	12	ABH	ORP	in	ps	kpn					19	18					16				6		6	18		18		28			22					6
m	18	ABH	unk	unk	ps	pmi					13	25	6				16	10					6	17		13		33								6	6
f	65	SLC	out	out	ps	eco					20	14					31						21	6		20					22					6
m	13	SPHMMC	unk	unk	ps	ac-	-				6						6							6		6		6			6		6			6
f	25		unk	unk	ps	eco					19	20	6				31						25	27		19		30			25				17	6
f	25		unk	unk	ps	kpn						24												30		20		29			26				18	27
m	63	ABH	unk	unk	ps	ecl					S	R					S	S						S		S		S			R					S	R
m	63	ABH	unk	unk	ps	eco					S	S	R				R	R						S		S		S			S					R	R
m	41	ABH	unk	unk	ps	eco	+		+	-	R	R	R				R	R					29	28		6		17							6	22
m	41	ABH	unk	unk	ps	kpn	+		+	-	6	6					10						6	12		6		12			6				6	6	6
m	17	ABH	unk	unk	ps	aba	+		-	ND		16												R		S		R			R				18		R
m	36	ABH	out	out	ps	pae					25						20							27		19		25			19				22		14
m	56	ARHC	out	out	ps	kpn					24	22					31	27					23	28		21		31			25				20	26	28
m	18	ABH	unk	unk	ps	ac-					22						12	6						6		6		23			14					6
m	52	ABH	unk	unk	ps	kpn					24	31						24					26	25		20		32			22					17
f	38	ABH	unk	unk	ps	cdi					10		6										6	6		6					6		16			6
f	38	ABH	unk	unk	ps	ac-					10						6							6		6		25			30		6			6
f	46	ABH	ORP	in	ps	eco												8						6				32			22				16	6
m	66	RDH	unk	unk	ta	eco					16	16	6					6					10	6		26		28			15					21
m	66	RDH	unk	unk	ta	kpn					20	10					6	15						6		6		25			15					23
m	26	ABH	ORP	in	ps	aba												R						R		R		S							I	R	R
f	31	ABH	icu	icu	ps	pmi															11	10		18				31			31				8	6
f	15	ABH	out	out	ps	eco					19	15	6				11	6					27	6		6		28			22					27
m	19	SPH	icu	icu	ps	pae																		26				35			28				19
m	21	ABH	out	out	ps	kpn					24	17					17	6					24	13		6					19				11
m	30	ABH	ORP	in	ps	prv					22	6	6				22	6					6	24		9		31							10	6
m	30	ABH	ORP	in	ps	koz					22	6	6				18	6					6	11				29							9	6
m	18	ABH	icu	icu	ps	eco					22	17					12							21		22		31			23		6			6
m	18	ABH	icu	icu	ps	pmi	-				30	6					6							20		17		12			10		6			6
m	30	ABH	unk	unk	ps	ac-	-				19						6							6				12							8	6
f	35		out	out	ps	eco					20	14	6				18	6					21	19		6		30			22					6
f	35		out	out	ps	eco					21	21	6				32	30					26	25		22		29			25					20
m	25	ABH	ORP	in	ps	eco															6	6						32			21				9	6
m	25	ABH	ORP	in	ps	pae																						27			16				23
m	26	ABH	BU	eme	ps	pae	-										6							6				6			14				19
m	24	ABH	icu	icu	ps	aba	+	VENTILATED	+	-											R			R		I		R			R				R	S	R
m	24	ABH	icu	icu	ps	pae	+	VENTILATED	+	-	S						S							S		S		R			S				S		S
m	24	ABH	icu	icu	ps	kpn	+	VENTILATOR	-	+	R					R	R				R			S		R		R			R				R		R
m	62		sur	in	ps	eco					S	R	R			R	R				R			S	S	S		S			I				S	R
m	62		sur	in	ps	mmo	-				S	R	R			R	S				R			R	S	R		R			R				R	R
m	30	ABH	ORP	in	ps	kpn											6				6	6		6				28							8	6
m	30	ABH	ORP	in	ps	pae											6							15				32			18				20
m	35	M2H	icu	icu	ps	en-	-										6				6	6		22				21							16	6
m	23	ZMH	out	out	ps	kpn															23	9		28				30			13				21	6
m	23	ZMH	out	out	ps	mmo															22	6		24				30			27				15	6
f	85	ABH	ORP	in	ps	eco					16					R	6				6	6		R				30			R				16	6	R
f	85	ABH	ORP	in	ps	ac-					S										6							23			R				8	6	R
m	40	ABH	ORP	in	ps	eco											31				30	18		33				31							23	25
m	14	ABH	ped	in	ps	en-											31				30			35							28				25	6
f	3		out	out	em	kpn					24	23				22	30					21		28				28			24					14	24
f	48	EPC	out	out	ur	eco		NO			26	14				19	35					20		6				32		24	25					6	27
m	28	ABH	icu	icu	bl	ac-																		6				21			14				19		6
m	28	ABH	icu	icu	bl	eae											12							16				29			20				15	6	6
m	18	ABH	NGY	in	ps	ecl					27	6				6	16					6		17				31			20				16	6	6
m	30	ABH	ORP	in	ps	eco					17		6									6	6	6				29							6	6
m	30	ABH	ORP	in	ps	eco					18		6									6	22	6				28							6	6
f	26	ABH	ORP	in	ps	ac-					18													6				21			14					20
f	26	ABH	ORP	in	ps	ps-																		I		S		S			R
f	18	ABH	ORP	in	ps	pr-						21	6					11			10	7						31			30					6	6
f	20	SPHMMC	NGY	in	ps	ac-															R			6				21			6		6		17	21
f	38	SPHMMC	ORP	in	ps	eco															R	6	25	21				26							15	6
f	58				ps	eco						R	R									24	27	28				29			R					6	28
m	27	ABH	BU	eme	ps	ecl					20	6				6		6				6		18				31			25					6	15
m	55	RDH	unk	unk	ps	ac-	-				20							6						27				16			12					6	6
m	12	ABH	ORP	in	ps	kpn							6										6	17				30					17		13	6
m	12	ABH	ORP	in	ps	koz																	6	17				30					17		15	6
m	33	ABH	ORP	in	ps	pae																		25				30							10
m	45	M2H	unk	unk	ps	ac-						20											6	26				22			25					19
m	45	M2H	unk	unk	ps	kpn					20													28				23			23				14	24
m	32	POH	unk	unk	ps	kpn					20												22	21				28			23					6
m	50	ABH	NGY	in	es	kpn					20												24	6				26			22					6
m	48	ABH	out	out	ps	pvu					21		6								S	6	17					28			25				18	6
m	30	POH	med		ps	ecl					20												18	21				28			22					6
m	65	KHC	out	out	ps	eco					18		6											6				26			25					6
f	38	SPH	icu	icu	ta	kox					S						S					23	25	30		S		30							19	30	27
f	38	SPH	icu	icu	ta	pae	-				S						S							S		S		R			R						16
f	38	SPH	icu	icu	ta	mmo					S						S	S						S		S	S				S						S
f	38	SPH	unk	unk	ta	kox					19						13						6	15				30			21				6	6
f	38	SPH	unk	unk	ta	pae	-				21						25							28				10			26				20
m	41		out	out	em	ac-											6							6				35					6		6	6
f	28		out	out	em	koz					21	8					28						6	12				31					6		18	6
f	18	SPHMMC	unk	unk	ey	kpn						28					28				26			32		32		30			26		22			16
m	17	cmc			em	ci-															28	22		32				33			26				20	6
m	17	cmc	out	out	em	pvu															24			30				31			30				25	12
m	28	RDH	out	out	em	pmi															17	6		29				30			32				21	6
m	68	ABH	icu	icu	bl	kpn	-	NO			25	12					13					6		17				30			21				12	6	6
m	68	ABH	icu	icu	bl	ac-		NO			25						15							6				22			16				22	26	6
f	38	SPH	icu	icu	ta	pvu		NO			28						33							17				32			30				25	6	32
f	38	SPH	icu	icu	ta	eco		NO			26	17				6	25					6		6				31			28				23	24	21
m	12	ABH	NGY	icu	as	pae		NO			30						25							25				37			40				26		26
f	44	POH	out	out	ur	eco		NO			23					22	33							25				32		20					19	6	28
f	27	RDH	out	out	ur	eco		NO			24					6	18	6				6		6				31		24					19	6	10
f	50	SPH	icu	icu	ta	ac-	-	NO			23			19			11							12			20	12			16				12	6	6
f	50	SPH	icu	icu	ta	eco		NO			27			10		6	19					6		28			34				24				20	18	13
f	50	SPH	icu	icu	ta	kpn		NO			23			10		6	12					6		13			23				16				14	6	6
m	55	ABH	icu	icu	ta	pae	+	NO	-	+	15						20							15			26								9		15
f	45	ABH	out	out	ur	eco	-	NO
f	46	ABH	icu	icu	ur	eco		NO			25					6	13	6						35			31			25	24				13	12	7
f	41	ABH	out	out	ur	eco		NO			23					6	16	6				6		6			33			24					18	24	7
m	31	ABH	out	out	ur	eco		NO			25	17					18	7				6		24			32				25					6	14
m	40	ABH	out	out	ps	ac-		NO				20					6	6						23			27				12				9	6	6
m	17	ABH	icu	icu	ur	koz		YES			6	6				6	15	6				6		6			25			17	13				6	6	6
m	17	ABH	icu	icu	ur	ac-		YES			22						12	6						6			29				14				7	6	6
m	54	BZH	sur	unk	ti	eco	-	NO			27	6	6				14					6		6				31			20				24	6	6
m	43	BZH	icu	icu	ba	eco		NO			21					6	14					6		6				28							10	6	10
m	43	BZH	icu	icu	ba	koz		NO			22					6	10	6				6		6				28							11	6	6
m	43	BZH	icu	icu	ba	pae		NO			6						6							6			18				16				6		6
f	68	RDH	icu	icu	bl	eco		NO			21					6	12	6						17			31								12	6	6
f	68	RDH	icu	icu	bl	ac-		NO			22					6		6									28								7	6	6
f	15	SPH	icu	icu	sp	kpn		NO			22						20	6				6		17			33								11	6	15
f	4d	RDH	icu	icu	bl	ac-		NO			21						26	21						29			25								25	25	25
f	50	SPH	icu	icu	bl	ac-	-				6						6	6			6			6		6		6			6				6		6
m	14	ABH	ORP	icu	ps	pae		NO			22						27							28		16		33							20		27
m	14	ABH	ORP	icu	ps	eco					24						8	6						6		26		31							20		6
m	24	SHC	out	out	ur	ci-		NO			27						35									20		33		13					19	6	30
						eco
m	68	ATC	out	out	ur	kpn		NO			27					6	13	6				6		24		27		29		19	23					8	13
m	70	ABH	icu	icu	ur	kpn		NO			6					6	15					6		6		6		30		12	15					6	6
f	45	ABH	icu	icu	ur	eco		NO			21					6	15	6				6		6		21		26		21					14	6	14
m	25	ABH	icu	icu	ur	ac-	-	NO			25						6	6						25		6		11							13	6
m	24	ABH	icu	icu	ur	ac-	-				18						10	6						6		10		14								6	6
m	45	ABH	icu	icu	ur	ac-	-	NO			23						6							S		23		12			13				S	6	6
f	52	SPH	out	out	ur	eco		NO
f	45	ABH	icu	icu	ur	eco		NO								R	R	R				R															R
f	45	ABH	icu	icu	ur	pvu	-									R	S	S			S	S															S
						eco
						eco
						eco
						sma
					sp	pvu
					ea	sma
					ps	eco
						eco
						eco
f	45	ABH	out	out	ur	kox		NO			28					21	31	27						27		26		32		31	23					6
m	17	ABH	icu	icu	ur	eco		NO			27		6			22	35							6		24		31		25	26				24	6
m	17	ABH	icu	icu	ur	ac-		NO			26						10	6						6		10		20							13	24	6
f	32	SPH	icu	icu	sp	ecl		NO			26					17		32						28				29							22	6	25
f	32	SPH	icu	icu	sp	kox		NO								6								35		25		30			28				24		28
m	41	ABH	BU	icu	ur	eco		no			26					22		32						31		25		30		25	27				24	16
m	18	ABH	BU	eme	ps	pae		no			26													26		16					26				20		15
m	18	ABH	BU	eme	ps	ac-	-	NO			25						18	6						6		20		6			6				16		6
m	27	ABH	out	out	ps	pmi		NO			27					27		40				35				26		35								6	33
m	24	ABH	icu	icu	bl	kpn	+	NO	-	ND	24				6		6	6								11		12			8		S		R
m	24	ABH	icu	icu	bl	ac-		NO			20			S			6									6	S	19			14				6		6
m	53	ABH	icu	icu	ur	eco		NO								22		32						6		24		33		25	25					6
m	18	ABH	eme	icu	ps	aba											R				R			R		R	R						R		R	R	R
f	55	SPH	out	out	ur	eco						20				24	37					25		35							32				25	30
						kox	-				17	6				6		6				6		6		21		27			10		6			6	6
f	65	M2H	icu	icu	ur	eco		no			23	22	16			21		30				21		6		20				23	24					24
f	42	POH	icu	icu	ur	eco		NO			20	20	6			6		6						27		20	28			23	24					26
						kox
f	50	RDH	out	out	ur	eco		NO			23	14	6			19		33				25		28		25	34			25	25					6	30
						kpn
						kpn
						kpn	-
m	28	ABH	eme	eme	ur	ac-		NO			21													6		6	27				17		6			6	6
m	28	ABH	eme	eme	ur	kpn	-					12		11		6		6						19		6	27			14	21		6			6	19
m	44	ABH	icu	icu	ur	pmi	-				8	18		22		6		6				6		19		19	28	29		8	32					6	6
f	30	TSC	out	out	ur	kpn		NO			24	23				24		33						25		24	28			20	28		19			21	27
						kpn
f	38	SPH	icu	icu	ur	kpn	-	yes			20	14				6		8						6		12	29			8	23					6	8
f	55	RDH	icu	icu	ur	ac-	+	YES	-	-	6							6						6		6	13				6		6			6	6
						kpn
						pae
						kox
F	12	RDH	icu	icu	ur	kpn	+		-	-
M	22	ABH	icu	icu	ur	kpn	+		-	ND
						ac-
F	30	RDH	icu	icu	ur	pae	+		-	-
						pmi
						eco
						ac-
						pae
						eco
m	60	ABH	out	out	ur	eco		NO			24					6						6		6		25		30		22			6			6	6
m	74	TASH	icu	icu	ur	eco		NO			25	17	6				R				R	6		6		25		34		S	28				22	6	R
m	20	ABH	icu	icu	sf	kpn	-					R					R				R	R		R		S		22					R		S	R	R
f	24	SMC	out	out	ur	eco		no					6			21						20		30		23		32		25			6		24	6
f	38	ATC	out	out	ur	eco		NO			22	24	21			21						21		25		20	30									26
						kpn
						pae
f	50	SPHMMC	icu	icu	ur	eco		NO			27	16	6			21						22		6		26		33		26						6
						kpn
f	42	M2H	out	out	ur	kpn		NO			S					R	S				S			R		R	S	S		I					I	R
						kox
m	40	ABH	BU	eme	ur	ecl	-	no			S					R	R				R			S		R	S	S	S	I					I	R
f	60	POH	unk	unk	ur	eco		NO				S	R			R	R				R			R		S	S	S		S					S	R
						eco
m	55	ATC	out	out	ur	eco		NO			S						R				R			R		R	S	S			R				R	S	R
f	65	RDH	icu	icu	ur	eco					S						R				R			S		S	S	S			S				S	R	R
f	30	SMC	out	out	ur	eco		NO			S						R				R			R		S	S	S			S				R	R	R
f	78	POH	out	out	ur	eco		NO			S						R							S		S	S	S			S				S	R	R
						kpn
						eco
f	66	RDH	out	out	ur	eco					24		6			6	16	15				6		6		9		32			7					6	10
f	50	SPH	icu	icu	ur	kpn		no			21					6		6				6		20		11		28		15	18					6	6
f	50	SPH	icu	icu	ur	kox					26					6		12				6		32		26		32		25	26					6	21
m	60	ABH	icu	icu	ur	ac-	-				25						6	6						6		6		22		6						27	6
m	60	ABH	icu	icu	ur	kpn					6					6	9					6		6				29		13	12					6
m	20	ABH	eme	eme	ur	kox					26					6		6				6		24		25		32		8	20					6	6
m	24	POH	icu	in	ps	eco					26		6				20	10				6		6		25		31			21					6	16
m	6m	SPH	NGY	icu	ur	kpn										6	6	6				6		21		24		29		21	19					6	6
m	77	POH	out	out	ur	ac-	-	NO									R				R					S	R	R		R					S	R
f	39	RDH	out	out	ur	pae		NO			S													S		S	S	S			S				S		S
f	30	ABH	icu	icu	ur	kpn					6	8				6	11							6		6	17			16	6
m	52	ABH	icu	icu	ur	kpn						12				6	22					6		6		6	33			9	19						6
m	32	ABH	icu	icu	ur	ac-		NO			23						10							6		17	26				8				19		6
f	24	TASH	unk	unk	sp	ac-					6							6						6			R	6			6					6	6
f	4d	RDH	icu	icu	bl	ac-					19													6		6		18			14				6		6
m	20	ABH	icu	icu	sf	ac-	-				6										R					R		6			R		R		R	R	R
m	45	ABH	ORP	in	ps	ecl					21													20		6		26			17				10	6	6
m	45	ABH	ORP	in	ps	ac-					6															6		6			6				6	6	6
f	16	ABH	eme	eme	ur	ac-		NO			6			6										6		6		6		6	8		6		6	6	6
f	35	SPH	icu	icu	ur	kpn		NO			21	10				6	R				R	6		10		8		29		8	14		6		15	6	6
m	65	M2H	out	out	ur	eco		NO			15	13				6						6		6		18		31		23	23		6		6	6	12
f	35	SPH	icu	icu	ur	ac-		NO			6										6			6		6		6		6	8		6			6	6
f	28	ABH	ORP	unk	ur	kpn	+	NO	+	-	6	6	6											R		6		12		8	10		6			6	6

## Sheet:  Supporting information carbape
SEX	AGE	Health facilities	Department	Ward types	Specimen types	Organisms	Carbapenem non susceptible	Carbapenemase	Extremely drug resistant	Catheterization	Metallo-β-lactamases	Klebsiella pneumoniae carbapenemase	Amikacin_ND30	Augmentin_ND20	Ampicillin_ND10	Cefazolin_ND30	Cefepime_ND30	Cefotaxime_ND30	Ceftriaxone_ND30	Cefuroxime_ND30	Ciproflacin_ND5	Gentamycin_ND10	Imipenem_ND10	Meropenem_ND10	Nalidixic_ND30	Nitrofurantoin_ND300	Piperacillin/Tazobactam_ND100	Tetracycline_ND30	Tobramycin_ND10	Trimethoprim/sulfamethoxazole_ND1_2	Ceftazidime_ND30
Male	5	Aabet Hospital	icu	icu	Pleural Fluid	E.coli	Positive	Negative	Negative	No	Negative	Negative	18	6	6					6	6	6		29			14		6	6	6
Female	60	Police Hospital	unk	unknown	Urine	K.pneumoniae	Positive	Negative	Negative	NO	Negative	Negative		23		24	30				30			29		8	28		20	6	28
Male	9m	Other	Pediatrics	icu	Tracheal aspirate	P. aeruginosa	Positive	Positive	Negative	No	Negative	Negative	20				27				28			6			25		6		18
Female	1d	Ras Desta Hospital	icu	icu	Blood	K.pneumoniae	Positive	Negative	Positive	No	Negative	Negative	S				R		R			R		S					R	R
Male	40	Aabet Hospital	unk	unknown	Blood	Acinetobacter Species	Positive	Negative	Positive	NO	Negative	Negative	S				R		R	6	6	R	I	S			8		20	R
Male	24	Aabet Hospital	icu	icu	Urine	K.pneumoniae	Positive	Positive	Negative	NO	Positive	Negative		R	R	R	R		R	R	R	R				R			R	R	R
Male	65	Ras Desta Hospital	icu	icu	Urine	P.mirabilis	Positive	Positive	Positive	NO	Positive	Negative		R		R	R		R		R	R	R	R			R			R
Female	12	Aabet Hospital	icu	icu	Urine	E.coli	Positive	Positive	Negative	NO	Negative	Positive						6			6	S		R	6	I	R		10	R
Male	40	Aabet Hospital	eme	Emergency	Urine	Acinetobacter Species	Positive	Negative	Positive	NO	Negative	Negative	22				11	6			6	18		16	6		12			6
Female	31	Aabet Hospital	orthopedics	icu	Urine	Acinetobacter species	Positive	Positive	Positive	NO	Negative	Negative							R	6	6	R		6	6	6	R		R	R	R
Female	62	Ras Desta Hospital	Medicine	icu	Urine	K.pneumoniae	Positive	Positive	Negative	NO	Positive	Negative	S	R		R	R		6	6	R	S		10	6	7	6		11	6	R
Female	52	Aabet Hospital	icu	icu	Urine	K.pneumoniae	Positive	Positive	Negative	NO	Positive	Negative							6	6	6			22	6	6	13		13	6
Female	35	Saint Peter Hospital	icu	icu	Urine	Acinetobacter species	Positive	Positive	Positive	NO	Positive	Negative							6		6	S		6	6	6	6		13	6	R
Male	25	Aabet Hospital	unk	unknown	Urine	Acinetobacter Species	Positive	Negative	Positive	NO	Negative	Negative	6				6		R		6			6		6		8	6	6
Male	45	Aabet Hospital	icu	icu	Urine	K.ozaenae	Positive	Positive	Negative	NO	Negative	Negative	24	8	6	R	R	R	R	R	S	22	R	14		R	6	R	S	R	R
Male	20	Aabet Hospital	eme	burn unit	Urine	Acinetobacter Species	Positive	Negative	Positive	NO	Negative	Negative	25				7			6	22	R	R	17		6			S	6
Male	32	Aabet Hospital	icu	icu	Urine	K.oxytoca	Positive	Negative	Negative	NO	Negative	Negative	S	R			6			6	6			21		10	R	6	6	6
Female	2m	saint paul Hospital	ped	icu	Blood	Acinetobacter Species	Positive	Negative	Positive	NO	Negative	Negative							R		R	I		R			R		S	R	R
Male	70	Aabet Hospital	icu	icu	Blood	Acinetobacter Species	Positive	Negative	Positive	NO	Negative	Negative	6				6	6			6	6		6			6			12
Female	52	Other	icu	icu	Blood	K.ozaenae	Positive	Positive	Negative	NO	Negative	Negative							6					14			6		6	6
Male	65	Aabet Hospital	icu	icu	Blood	E. cloacae	Positive	Negative	Negative	NO	Negative	Negative							6					10			6		6	26
Male	35	Aabet Hospital	ORP	in	Pus	K.pneumoniae	Positive	Negative	Negative	NO	Negative	Negative	16							6	6			6			6	6	12	6
Male	18	Aabet Hospital	unk	unknown	Pus	P. aeruginosa	Positive	Negative	Negative	NO	Negative	Negative	23				19				29			6			15		22
Male	32	Aabet Hospital	unk	unknown	Pus	E.coli	Positive	Negative	Negative	NO	Negative	Negative	22	6			6	6			25			13					13	6	6
Male	13	saint paul Hospital	unk	unknown	Pus	Acinetobacter Species	Positive	Negative	Positive	NO	Negative	Negative	6				6				6	6		6			6	6		6
Male	41	Ras Desta Hospital	Unknown	unknown	Pus	E.coli	Positive	Positive	Negative	NO	Positive	Negative	R	R	R		R	R			28	6		17					6	22
Male	41	Aabet Hospital	Unknown	unknown	Pus	K.pneumoniae	Positive	Positive	Negative	NO	Positive	Negative	6	6			10				12	6		12			6		6	6	6
Male	17	Aabet Hospital	Unknown	unknown	Pus	Acinetobacter species	Positive	Positive	Positive	NO	Negative	Negative		16							R	S		R			R		18		R
Male	18	Aabet Hospital	icu	icu	Pus	P.mirabilis	Positive	Negative	Positive	NO	Negative	Negative	30	6			6				20	17		12			10	6		6
Male	30	Aabet Hospital	unk	unknown	Pus	Acinetobacter Species	Positive	Negative	Positive	NO	Negative	Negative	19				6				6			12					8	6
Male	26	Aabet Hospital	BU	Emergency	Pus	P. aeruginosa	Positive	Negative	Negative	NO	Negative	Negative					6				6			6			14		19
Male	24	Aabet Hospital	icu	icu	Pus	Acinetobacter species	Positive	Positive	Negative	NO	Positive	Negative							R		R	I		R			R		R	S	R
Male	24	Saint Peter Hospital	icu	icu	Pus	P. aeruginosa	Positive	Positive	Positive	NO	Positive	Negative	S				S				S	S		R			S		S		S
Male	24	Aabet Hospital	icu	icu	Pus	K.pneumoniae	Positive	Positive	Negative	NO	Negative	Positive	R			R	R		R		S	R		R			R		R		R
Male	62	Aabet Hospital	sur	in	Pus	M.morganii	Positive	Negative	Negative	NO	Negative	Negative	S	R	R	R	S		R		R	R		R			R		R	R
Male	35	Minilik Hospital	icu	icu	Pus	E. cloacae	Positive	Negative	Positive	NO	Negative	Negative					6		6	6	22			21					16	6
Male	55	Ras Desta Hospital	unk	unknown	Pus	Acinetobacter Species	Positive	Negative	Positive	NO	Negative	Negative	20					6			27			16			12			6	6
Female	38	Saint Peter Hospital	icu	icu	Tracheal aspirate	P. aeruginosa	Positive	Negative	Negative	NO	Negative	Negative	S				S				S	S		R			R				16
Female	38	Saint Peter Hospital	unk	unknown	Tracheal aspirate	P. aeruginosa	Positive	Negative	Negative	NO	Negative	Negative	21				25				28			10			26		20
Male	68	Aabet Hospital	icu	icu	Blood	K.pneumoniae	Positive	Negative	Positive	NO	Negative	Negative	25	12			13			6	17			30			21		12	6	6
Female	50	Saint Peter Hospital	icu	icu	Tracheal aspirate	Acinetobacter Species	Positive	Negative	Negative	NO	Negative	Negative	23				11				12		20	12			16		12	6	6
Male	55	Saint Peter Hospital	icu	icu	Tracheal aspirate	P. aeruginosa	Positive	Positive	Negative	NO	Negative	Positive	15				20				15		26						9		15
Female	45	Aabet Hospital	out	out	Urine	E.coli	Positive	Negative	Negative	NO	Negative	Negative
Male	54	Betazeta Hospital	sur	unknown	Tissue	E.coli	Positive	Negative	Negative	NO	Negative	Negative	27	6	6		14			6	6			31			20		24	6	6
Female	50	Saint Peter Hospital	icu	icu	Blood	Acinetobacter Species	Positive	Negative	Positive	NO	Negative	Negative	6				6	6	6		6	6		6			6		6		6
Male	25	Aabet Hospital	icu	icu	Urine	Acinetobacter Species	Positive	Negative	Positive	NO	Negative	Negative	25				6	6			25	6		11					13	6
Male	24	Aabet Hospital	icu	icu	Urine	Acinetobacter Species	Positive	Negative	Positive	NO	Negative	Negative	18				10	6			6	10		14						6	6
Male	45	Aabet Hospital	icu	icu	Urine	Acinetobacter Species	Positive	Negative	Positive	NO	Negative	Negative	23				6				S	23		12			13		S	6	6
Female	45	Aabet Hospital	icu	icu	Urine	P.vulgaris	Positive	Negative	Negative	NO	Negative	Negative				R	S	S	S	S											S
Male	18	Aabet Hospital	BU	burn unit	Pus	Acinetobacter Species	Positive	Negative	Positive	NO	Negative	Negative	25				18	6			6	20		6			6		16		6
Male	24	Ras Desta Hospital	icu	icu	Blood	K.pneumoniae	Positive	Positive	Positive	NO	Negative	Negative	24				6	6				11		12			8	S	R
Female	11	Aabet Hospital		icu	Urine	K.oxytoca	Positive	Negative	Negative	NO	Negative	Negative	17	6		6		6		6	6	21		27			10	6		6	6
Female	5	Ras Desta Hospital		icu	Urine	K.pneumoniae	Positive	Negative	Negative	NO	Negative	Negative
Male	28	Aabet Hospital	eme	Emergency	Urine	K.pneumoniae	Positive	Negative	Negative	NO	Negative	Negative		12		6		6			19	6	27			14	21	6		6	19
Male	44	Aabet Hospital	icu	icu	Urine	P.mirabilis	Positive	Negative	Positive	NO	Negative	Negative	8	18		6		6		6	19	19	28	29		8	32			6	6
Female	38	Saint Peter Hospital	icu	icu	Urine	K.pneumoniae	Positive	Negative	Negative	yes	Negative	Negative	20	14		6		8			6	12	29			8	23			6	8
Female	55	Ras Desta Hospital	icu	icu	Urine	Acinetobacter species	Positive	Positive	Positive	YES	Negative	Negative	6					6			6	6	13				6	6		6	6
Female	12	Ras Desta Hospital	icu	icu	Urine	K.pneumoniae	Positive	Positive	Negative	No	Negative	Negative
Male	22	Aabet Hospital	icu	icu	Urine	K.pneumoniae	Positive	Positive	Negative	No	Negative	Negative
Female	30	Ras Desta Hospital	icu	icu	Urine	P. aeruginosa	Positive	Positive	Negative	No	Negative	Negative
Male	20	Aabet Hospital	icu	icu	CSF	K.pneumoniae	Positive	Negative	Negative	No	Negative	Negative		R			R		R	R	R	S		22				R	S	R	R
Male	40	Aabet Hospital	BU	Emergency	Urine	E. cloacae	Positive	Negative	Negative	no	Negative	Negative	S			R	R		R		S	R	S	S	S	I			I	R
Male	60	Aabet Hospital	icu	icu	Urine	Acinetobacter Species	Positive	Negative	Positive	no	Negative	Negative	25				6	6			6	6		22		6				27	6
Male	77	Police Hospital	orthopedics	out	Urine	Acinetobacter Species	Positive	Negative	Positive	no	Negative	Negative					R		R			S	R	R		R			S	R
Male	20	Aabet Hospital	icu	icu	CSF	Acinetobacter Species	Positive	Negative	Positive	no	Negative	Negative	6						R			R		6			R	R	R	R	R
Female	28	Aabet Hospital	Orthopedics	unknown	Urine	K.pneumoniae	Positive	Positive	Negative	no	Positive	Negative	6	6	6						R	6		12		8	10	6		6	6
Female	38	Saint Peter Hospital	icu	icu	Urine	Acinetobacter Species	Negative	Negative	Positive	no	Negative	Negative					6							s		6		6		6	6				6	6	6
Male	24	Aabet Hospital	icu	icu	Urine	P.mirabilis	Negative	Negative	Positive	no	Negative	R	R			R	R				R	R		R	S	R	I			R					I	R	R
Male	18	Aabet Hospital	eme	icu	Sputum	Acinetobacter species	Negative	Negative	Positive	No	Negative	Negative					R				R			R		R	R						R		R	R	R
Female	1d	Ras Desta Hospital	icu	icu	Urine	Acinetobacter Species	Negative	Negative	Positive		Negative	R				R	R					R				R		S			I					R

## Sheet: Sheet5
icu	Blood	K.pneumoniae	+	-	+
unknown	Blood	Acinetobacter Species	+	-	+
icu	Urine	P.mirabilis	+	+	+
Emergency	Urine	Acinetobacter Species	+	-	+
icu	Urine	Acinetobacter species	+	+	+
icu	Urine	Acinetobacter species	+	+	+
unknown	Urine	Acinetobacter Species	+	-	+
Emergency	Urine	Acinetobacter Species	+	-	+
icu	Blood	Acinetobacter Species	+	-	+
icu	Blood	Acinetobacter Species	+	-	+
unknown	Pus	Acinetobacter Species	+	-	+
unknown	Pus	Acinetobacter species	+	+	+
icu	Pus	P.mirabilis	+	-	+
unknown	Pus	Acinetobacter Species	+	-	+
icu	Pus	P. aeruginosa	+	+	+
icu	Pus	E. cloacae	+	-	+
unknown	Pus	Acinetobacter Species	+	-	+
icu	Blood	K.pneumoniae	+	-	+
icu	Tracheal aspirate	Acinetobacter Species	+	-	+
icu	Blood	Acinetobacter Species	+	-	+
icu	Urine	Acinetobacter Species	+	-	+
icu	Urine	Acinetobacter Species	+	-	+
icu	Urine	Acinetobacter Species	+	-	+
Emergency	Pus	Acinetobacter Species	+	-	+
icu	Blood	K.pneumoniae	+	+	+
icu	Urine	P.mirabilis	+	-	+
icu	Urine	Acinetobacter species	+	+	+
icu	Urine	Acinetobacter Species	+	-	+
out	Urine	Acinetobacter Species	+	-	+
icu	CSF	Acinetobacter Species	+	-	+
icu	Urine	Acinetobacter Species	-	-	+
icu	Urine	P.mirabilis	-	-	+
icu	Sputum	Acinetobacter species	-	-	+

## Sheet: Sheet4
icu	Blood	K.pneumoniae	+	-	+
unknown	Blood	Acinetobacter Species	+	-	+
icu	Urine	P.mirabilis	+	+	+
Emergency	Urine	Acinetobacter Species	+	-	+
icu	Urine	Acinetobacter species	+	+	+
icu	Urine	Acinetobacter species	+	+	+
unknown	Urine	Acinetobacter Species	+	-	+
Emergency	Urine	Acinetobacter Species	+	-	+
icu	Blood	Acinetobacter Species	+	-	+
icu	Blood	Acinetobacter Species	+	-	+
unknown	Pus	Acinetobacter Species	+	-	+
unknown	Pus	Acinetobacter species	+	+	+
icu	Pus	P.mirabilis	+	-	+
unknown	Pus	Acinetobacter Species	+	-	+
icu	Pus	P. aeruginosa	+	+	+
icu	Pus	E. cloacae	+	-	+
unknown	Pus	Acinetobacter Species	+	-	+
icu	Blood	K.pneumoniae	+	-	+
icu	Blood	Acinetobacter Species	+	-	+
icu	Urine	Acinetobacter Species	+	-	+
icu	Urine	Acinetobacter Species	+	-	+
icu	Urine	Acinetobacter Species	+	-	+
Emergency	Pus	Acinetobacter Species	+	-	+
icu	Blood	K.pneumoniae	+	+	+
icu	Urine	P.mirabilis	+	-	+
icu	Urine	Acinetobacter species	+	+	+
icu	Urine	Acinetobacter Species	+	-	+
out	Urine	Acinetobacter Species	+	-	+
icu	CSF	Acinetobacter Species	+	-	+
icu	Urine	Acinetobacter Species	-	-	+
icu	Urine	P.mirabilis	-	-	+
icu	Sputum	Acinetobacter species	-	-	+
icu	Urine	Acinetobacter Species	-	-	+

## Sheet: Sheet1
Metallobetalactamase versus Organism type Crosstabulation
Count
metallobetalactamase		Organisms								Total
		aba	ac-	eco	koz	kpn	ORGANISM	pae	pmi
	-	1	2	1	2	4	0	3	0	13
	+	1	1	1	0	5	0	1	1	10
	X_MBL	0	0	0	0	0	1	0	0	1
Total		2	3	2	2	9	1	4	1	24

## Sheet: Sheet2
Metallobetalactamase versus Organism type Crosstabulations
		Organism type							Total
		aba	ac-	eco	koz	kpn	pae	pmi
MBL	-	1	2	1	2	4	3	0	13
	+	1	1	1	0	5	1	1	10
Total		2	3	2	2	9	4	1	23

## Sheet: Sheet3
Klebsiella pneumoniae carbapenemase versusOrganism types Crosstabulation
		Organisms							Total
		aba	ac-	eco	koz	kpn	pae	pmi
KPC	-	1	3	1	0	6	3	1	15
	+	0	0	1	0	1	1	0	3
	ND	1	0	0	2	2	0	0	5
Total		2	3	2	2	9	4	1	23
